# Supplementary material for: One new species of the subgenus Hexatoma (Eriocera) Macquart (Diptera, Limoniidae) from China with a key to Chinese species
Source: Zookeys. 2015 Jan 26;(477):157–71. doi: 10.3897/zookeys.477.7570 (PMC4319060; doi:10.3897/zookeys.477.7570)
Supplement: XML Treatment for Eriocera [file zookeys.477.7570-treatment1.xml]

<!DOCTYPE tp:taxon-treatment
  PUBLIC "-//TaxonX//DTD Taxonomic Treatment Publishing DTD v0 20100105//EN" "tax-treatment-NSO.dtd">
<tp:taxon-treatment xmlns:tp="http://www.plazi.org/taxpub"><tp:treatment-meta><kwd-group><label>Taxon classification</label><kwd><named-content content-type="kingdom">Animalia</named-content></kwd><kwd><named-content content-type="order">Diptera</named-content></kwd><kwd><named-content content-type="family">Limoniidae</named-content></kwd></kwd-group><mixed-citation publication-type="journal"><person-group><name><surname>Men</surname><given-names>Qiu-Lei</given-names></name><name><surname>Yu</surname><given-names>Dao-Ping</given-names></name></person-group><article-title>One new species of the subgenus <tp:taxon-name><tp:taxon-name-part taxon-name-part-type="genus">Hexatoma</tp:taxon-name-part> (<tp:taxon-name-part taxon-name-part-type="subgenus">Eriocera</tp:taxon-name-part>)</tp:taxon-name> Macquart (<tp:taxon-name><tp:taxon-name-part taxon-name-part-type="order">Diptera</tp:taxon-name-part></tp:taxon-name>, <tp:taxon-name><tp:taxon-name-part taxon-name-part-type="family">Limoniidae</tp:taxon-name-part></tp:taxon-name>) from China with a key to Chinese species</article-title><source>Zookeys</source><day>26</day><month>1</month><year>2015</year><volume>2015</volume><issue>477</issue><fpage>157</fpage><lpage>171</lpage><pub-id pub-id-type="doi">10.3897/zookeys.477.7570</pub-id></mixed-citation></tp:treatment-meta><tp:nomenclature><label>Subgenus</label><tp:taxon-name>
                        <tp:taxon-name-part taxon-name-part-type="subgenus">Eriocera</tp:taxon-name-part>
                    </tp:taxon-name><tp:taxon-authority>Macquart, 1838</tp:taxon-authority><tp:nomenclature-citation-list><tp:nomenclature-citation><tp:taxon-name><tp:taxon-name-part taxon-name-part-type="subgenus">Eriocera</tp:taxon-name-part></tp:taxon-name><comment><xref ref-type="bibr" rid="B45">Macquart 1838</xref>: 74; <xref ref-type="bibr" rid="B34">Brunetti 1912</xref>: 530; <xref ref-type="bibr" rid="B37">Edwards 1921</xref>: 67; <xref ref-type="bibr" rid="B11">Alexander 1933a</xref>: 148; <xref ref-type="bibr" rid="B25">Alexander 1948</xref>: 529; <xref ref-type="bibr" rid="B30">Alexander 1966</xref>: 415.</comment></tp:nomenclature-citation><tp:nomenclature-citation><tp:taxon-name><tp:taxon-name-part taxon-name-part-type="genus">Caloptera</tp:taxon-name-part></tp:taxon-name><comment><xref ref-type="bibr" rid="B40">Guerin-Méneville 1831</xref>: 20.</comment></tp:nomenclature-citation><tp:nomenclature-citation><tp:taxon-name><tp:taxon-name-part taxon-name-part-type="genus">Evanioptera</tp:taxon-name-part></tp:taxon-name><comment><xref ref-type="bibr" rid="B41">Guerin-Méneville 1838</xref>: 287.</comment></tp:nomenclature-citation><tp:nomenclature-citation><tp:taxon-name><tp:taxon-name-part taxon-name-part-type="genus">Allartmia</tp:taxon-name-part></tp:taxon-name><comment><xref ref-type="bibr" rid="B43">Loew 1850</xref>: 36.</comment></tp:nomenclature-citation><tp:nomenclature-citation><tp:taxon-name><tp:taxon-name-part taxon-name-part-type="genus">Oligomera</tp:taxon-name-part></tp:taxon-name><comment><xref ref-type="bibr" rid="B35">Doleschall 1857</xref>: 387.</comment></tp:nomenclature-citation><tp:nomenclature-citation><tp:taxon-name><tp:taxon-name-part taxon-name-part-type="genus">Arrhenica</tp:taxon-name-part></tp:taxon-name><comment><xref ref-type="bibr" rid="B48">Osten-Sacken 1860</xref>: 243.</comment></tp:nomenclature-citation><tp:nomenclature-citation><tp:taxon-name><tp:taxon-name-part taxon-name-part-type="genus">Physecrania</tp:taxon-name-part></tp:taxon-name><comment><xref ref-type="bibr" rid="B33">Bigot 1859</xref>: 123.</comment></tp:nomenclature-citation><tp:nomenclature-citation><tp:taxon-name><tp:taxon-name-part taxon-name-part-type="genus">Penthoptera</tp:taxon-name-part></tp:taxon-name><comment><xref ref-type="bibr" rid="B53">Schiner 1863</xref>: 220.</comment></tp:nomenclature-citation><tp:nomenclature-citation><tp:taxon-name><tp:taxon-name-part taxon-name-part-type="genus">Androclosma</tp:taxon-name-part></tp:taxon-name><comment><xref ref-type="bibr" rid="B38">Enderlein 1912</xref>: 34.</comment></tp:nomenclature-citation><tp:nomenclature-citation><tp:taxon-name><tp:taxon-name-part taxon-name-part-type="genus">Globericera</tp:taxon-name-part></tp:taxon-name><comment><xref ref-type="bibr" rid="B46">Matsumura 1916</xref>: 171.</comment></tp:nomenclature-citation><tp:nomenclature-citation><tp:taxon-name><tp:taxon-name-part taxon-name-part-type="genus">Coreozelia</tp:taxon-name-part></tp:taxon-name><comment><xref ref-type="bibr" rid="B39">Enderlein 1936</xref>: 22.</comment></tp:nomenclature-citation></tp:nomenclature-citation-list></tp:nomenclature><tp:treatment-sec sec-type="Key to species of the subgenus Eriocera from China"><title>Key to species of the subgenus <italic><tp:taxon-name><tp:taxon-name-part taxon-name-part-type="subgenus">Eriocera</tp:taxon-name-part></tp:taxon-name></italic> from China</title><table-wrap content-type="key" position="anchor" orientation="portrait"><table rules="all"><tbody><tr><td rowspan="1" colspan="1">1</td><td rowspan="1" colspan="1">Wings unicolor, without marks</td><td rowspan="1" colspan="1"><bold>6</bold></td></tr><tr><td rowspan="1" colspan="1">–</td><td rowspan="1" colspan="1">Wings not unicolor, cells sc and c darker than ground color, or with marks</td><td rowspan="1" colspan="1"><bold>3</bold></td></tr><tr><td rowspan="1" colspan="1">2</td><td rowspan="1" colspan="1">Prescutum with three stripes</td><td rowspan="1" colspan="1"><bold>8</bold></td></tr><tr><td rowspan="1" colspan="1">–</td><td rowspan="1" colspan="1">Prescutum with four stripes (see <xref ref-type="bibr" rid="B11">Alexander 1933a</xref>: 155)</td><td rowspan="1" colspan="1"><bold><italic><tp:taxon-name><tp:taxon-name-part taxon-name-part-type="species">omeiana</tp:taxon-name-part></tp:taxon-name></italic> Alexander</bold> (China: Sichuan)</td></tr><tr><td rowspan="1" colspan="1">3</td><td rowspan="1" colspan="1">Abdomen, not including hypopygium, unicolor</td><td rowspan="1" colspan="1"><bold>15</bold></td></tr><tr><td rowspan="1" colspan="1">–</td><td rowspan="1" colspan="1">Abdomen, not including hypopygium, bicolor</td><td rowspan="1" colspan="1"><bold>16</bold></td></tr><tr><td rowspan="1" colspan="1">4</td><td rowspan="1" colspan="1">Prescutum with stripes</td><td rowspan="1" colspan="1"><bold>2</bold></td></tr><tr><td rowspan="1" colspan="1">–</td><td rowspan="1" colspan="1">Prescutum without stripes</td><td rowspan="1" colspan="1"><bold>13</bold></td></tr><tr><td rowspan="1" colspan="1">5</td><td rowspan="1" colspan="1">Prescutum black</td><td rowspan="1" colspan="1"><bold>7</bold></td></tr><tr><td rowspan="1" colspan="1">–</td><td rowspan="1" colspan="1">Prescutum gray (see <xref ref-type="bibr" rid="B28">Alexander 1949c</xref>: 448)</td><td rowspan="1" colspan="1"><bold><italic><tp:taxon-name><tp:taxon-name-part taxon-name-part-type="species">fracida</tp:taxon-name-part></tp:taxon-name></italic> Alexaner</bold> (China: Fujian)</td></tr><tr><td rowspan="1" colspan="1">6</td><td rowspan="1" colspan="1">Abdomen, not including hypopygium, unicolor</td><td rowspan="1" colspan="1"><bold>4</bold></td></tr><tr><td rowspan="1" colspan="1">–</td><td rowspan="1" colspan="1">Abdomen, not including hypopygium, bicolor</td><td rowspan="1" colspan="1"><bold>5</bold></td></tr><tr><td rowspan="1" colspan="1">7</td><td rowspan="1" colspan="1">Head black</td><td rowspan="1" colspan="1"><bold>9</bold></td></tr><tr><td rowspan="1" colspan="1">–</td><td rowspan="1" colspan="1">Head not black</td><td rowspan="1" colspan="1"><bold>10</bold></td></tr><tr><td rowspan="1" colspan="1">8</td><td rowspan="1" colspan="1">Antenna brown throughout</td><td rowspan="1" colspan="1"><bold>12</bold></td></tr><tr><td rowspan="1" colspan="1">–</td><td rowspan="1" colspan="1">Antenna with scape, pedicel and first flagellomeres black, the remainder missing (see <xref ref-type="bibr" rid="B11">Alexander 1933a</xref>: 158)</td><td rowspan="1" colspan="1"><bold><italic><tp:taxon-name><tp:taxon-name-part taxon-name-part-type="species">nudivena</tp:taxon-name-part></tp:taxon-name></italic> Alexander</bold> (China: Sichuan-Xizang border)</td></tr><tr><td rowspan="1" colspan="1">9</td><td rowspan="1" colspan="1">The extreme cephalic and caudal portions of the prescutum with a capillary reddish brown median vitta (see <xref ref-type="bibr" rid="B4">Alexander 1923a</xref>: 298)</td><td rowspan="1" colspan="1"><bold><italic><tp:taxon-name><tp:taxon-name-part taxon-name-part-type="species">abdominalis</tp:taxon-name-part></tp:taxon-name></italic> (Alexander)</bold> (China: Jiangxi)</td></tr><tr><td rowspan="1" colspan="1">–</td><td rowspan="1" colspan="1">Prescutum without such vitta</td><td rowspan="1" colspan="1"><bold>11</bold></td></tr><tr><td rowspan="1" colspan="1"><!--PageBreak-->10</td><td rowspan="1" colspan="1">Head brownish gray; prescutum without stripe (see <xref ref-type="bibr" rid="B49">Osten-Sacken 1881</xref>: 406)</td><td rowspan="1" colspan="1"><bold><italic><tp:taxon-name><tp:taxon-name-part taxon-name-part-type="species">moresa</tp:taxon-name-part></tp:taxon-name></italic> (Osten-Sacken)</bold> (China: Taiwan; Indonesia, Malaysia)</td></tr><tr><td rowspan="1" colspan="1">–</td><td rowspan="1" colspan="1">Head dull red; prescutum with four stripes (see <xref ref-type="bibr" rid="B36">Edwards 1916</xref>: 253)</td><td rowspan="1" colspan="1"><bold><italic><tp:taxon-name><tp:taxon-name-part taxon-name-part-type="species">rubriceps</tp:taxon-name-part></tp:taxon-name></italic> (Edwards)</bold> (China: Taiwan)</td></tr><tr><td rowspan="1" colspan="1">11</td><td rowspan="1" colspan="1">Abdomen with segments two to five entirely orange (see <xref ref-type="bibr" rid="B37">Edwards 1921</xref>: 84)</td><td rowspan="1" colspan="1"><bold><italic><tp:taxon-name><tp:taxon-name-part taxon-name-part-type="species">shirakii</tp:taxon-name-part></tp:taxon-name></italic> (Edwards)</bold> (China: Taiwan)</td></tr><tr><td rowspan="1" colspan="1">–</td><td rowspan="1" colspan="1">Abdominal tergites two to five apically with orange bands, the caudal margins remaining narrowly black (see <xref ref-type="bibr" rid="B18">Alexander 1938b</xref>: 350)</td><td rowspan="1" colspan="1"><bold><italic><tp:taxon-name><tp:taxon-name-part taxon-name-part-type="species">scalator</tp:taxon-name-part></tp:taxon-name></italic> Alexander</bold> (China: Guangdong)</td></tr><tr><td rowspan="1" colspan="1">12</td><td rowspan="1" colspan="1">Cell m<sub>1</sub> present; wings dark brown; head dark brown (see <xref ref-type="bibr" rid="B28">Alexander 1949c</xref>: 444)</td><td rowspan="1" colspan="1"><bold><italic><tp:taxon-name><tp:taxon-name-part taxon-name-part-type="species">suberecta</tp:taxon-name-part></tp:taxon-name></italic> Alexander</bold> (China: Fujian)</td></tr><tr><td rowspan="1" colspan="1">–</td><td rowspan="1" colspan="1">Cell m<sub>1</sub> absent; wings pale grayish; head gray (see <xref ref-type="bibr" rid="B11">Alexander 1933a</xref>: 159, Pl. 1, fig. 20)</td><td rowspan="1" colspan="1"><bold><italic><tp:taxon-name><tp:taxon-name-part taxon-name-part-type="species">subpusilla</tp:taxon-name-part></tp:taxon-name></italic> Alexander</bold> (China: Sichuan)</td></tr><tr><td rowspan="1" colspan="1">13</td><td rowspan="1" colspan="1">Head yellow</td><td rowspan="1" colspan="1"><bold>14</bold></td></tr><tr><td rowspan="1" colspan="1">–</td><td rowspan="1" colspan="1">Head black (see <xref ref-type="bibr" rid="B51">Riedel 1913</xref>: 273)</td><td rowspan="1" colspan="1"><bold><italic><tp:taxon-name><tp:taxon-name-part taxon-name-part-type="species">nigrina</tp:taxon-name-part></tp:taxon-name></italic> (Riedel)</bold> (China: Taiwan)</td></tr><tr><td rowspan="1" colspan="1">14</td><td rowspan="1" colspan="1">Antenna distinctly shorter than body (see <xref ref-type="bibr" rid="B22">Alexander 1942</xref>: 183); basal deflection of CuA<sub>1</sub> nearly its own length beyond base of discal cell (see <xref ref-type="bibr" rid="B22">Alexander 1942</xref>: 178, fig. 5)</td><td rowspan="1" colspan="1"><bold><italic><tp:taxon-name><tp:taxon-name-part taxon-name-part-type="species">licens</tp:taxon-name-part></tp:taxon-name></italic> Alexander</bold> (China: Yunnan)</td></tr><tr><td rowspan="1" colspan="1">–</td><td rowspan="1" colspan="1">Antenna more than three times longer than body (see <xref ref-type="bibr" rid="B56">Wiedemann 1828</xref>: 56; <xref ref-type="bibr" rid="B57">Wulp 1895</xref>: 39, Pl. 2, fig. 6); basal deflection of CuA<sub>1</sub> slightly beyond base of discal cell (see <xref ref-type="bibr" rid="B2">Alexander 1915b</xref>: Pl. 44, fig. 25)</td><td rowspan="1" colspan="1"><bold><italic><tp:taxon-name><tp:taxon-name-part taxon-name-part-type="species">verticalis</tp:taxon-name-part></tp:taxon-name></italic> (Wiedemann)</bold> (China: Taiwan; Japan, Indonesia, Malaysia, Philippines)</td></tr><tr><td rowspan="1" colspan="1">15</td><td rowspan="1" colspan="1">Prescutum with stripes</td><td rowspan="1" colspan="1"><bold>17</bold></td></tr><tr><td rowspan="1" colspan="1">–</td><td rowspan="1" colspan="1">Prescutum without stripes</td><td rowspan="1" colspan="1"><bold>18</bold></td></tr><tr><td rowspan="1" colspan="1">16</td><td rowspan="1" colspan="1">Abdomen with tergites two to four yellow or orange</td><td rowspan="1" colspan="1"><bold>31</bold></td></tr><tr><td rowspan="1" colspan="1">–</td><td rowspan="1" colspan="1">Abdomen with coloration not as above</td><td rowspan="1" colspan="1"><bold>32</bold></td></tr><tr><td rowspan="1" colspan="1">17</td><td rowspan="1" colspan="1">Rostrum short, greatly reduced (see <xref ref-type="bibr" rid="B13">Alexander 1934</xref>: 330)</td><td rowspan="1" colspan="1"><bold><italic><tp:taxon-name><tp:taxon-name-part taxon-name-part-type="species">diploneura</tp:taxon-name-part></tp:taxon-name></italic> Alexander</bold> (China: Sichuan)</td></tr><tr><td rowspan="1" colspan="1">–</td><td rowspan="1" colspan="1">Rostrum long, not reduced</td><td rowspan="1" colspan="1"><bold>19</bold></td></tr><tr><td rowspan="1" colspan="1">18</td><td rowspan="1" colspan="1">Abdomen, not including hypopygium, black</td><td rowspan="1" colspan="1"><bold>29</bold></td></tr><tr><td rowspan="1" colspan="1">–</td><td rowspan="1" colspan="1">Abdomen, not including hypopygium, dark brown or plumbeous</td><td rowspan="1" colspan="1"><bold>30</bold></td></tr><tr><td rowspan="1" colspan="1">19</td><td rowspan="1" colspan="1">Prescutum with four stripes (see <xref ref-type="bibr" rid="B17">Alexander 1938a</xref>: 125)</td><td rowspan="1" colspan="1"><bold><italic><tp:taxon-name><tp:taxon-name-part taxon-name-part-type="species">cantonensis</tp:taxon-name-part></tp:taxon-name></italic> Alexander</bold> (China: Jiangxi, Zhejiang, Guangdong)</td></tr><tr><td rowspan="1" colspan="1">–</td><td rowspan="1" colspan="1">Prescutum with less than four stripes</td><td rowspan="1" colspan="1"><bold>20</bold></td></tr><tr><td rowspan="1" colspan="1">20</td><td rowspan="1" colspan="1">Prescutum with one middle stripe (see <xref ref-type="bibr" rid="B11">Alexander 1933a</xref>: 149)</td><td rowspan="1" colspan="1"><bold><italic><tp:taxon-name><tp:taxon-name-part taxon-name-part-type="species">lanigrea</tp:taxon-name-part></tp:taxon-name></italic> Alexander</bold> (China: Sichuan-Xizang border)</td></tr><tr><td rowspan="1" colspan="1">–</td><td rowspan="1" colspan="1">Prescutum with three stripes</td><td rowspan="1" colspan="1"><bold>21</bold></td></tr><tr><td rowspan="1" colspan="1">21</td><td rowspan="1" colspan="1">Abdomen, not including hypopygium, uniformly black</td><td rowspan="1" colspan="1"><bold>23</bold></td></tr><tr><td rowspan="1" colspan="1">–</td><td rowspan="1" colspan="1">Abdomen, not including hypopygium, not black</td><td rowspan="1" colspan="1"><bold>22</bold></td></tr><tr><td rowspan="1" colspan="1">22</td><td rowspan="1" colspan="1">Abdominal segments brownish gray; ovipositor with short hypovalva (see <xref ref-type="bibr" rid="B11">Alexander 1933a</xref>: 157)</td><td rowspan="1" colspan="1"><bold><italic><tp:taxon-name><tp:taxon-name-part taxon-name-part-type="species">luteicostalis</tp:taxon-name-part></tp:taxon-name></italic> Alexander</bold> (China: Sichuan)</td></tr><tr><td rowspan="1" colspan="1">–</td><td rowspan="1" colspan="1">Abdominal segments brown; ovipositor with long hypovalva (see <xref ref-type="bibr" rid="B26">Alexander 1949a</xref>: 538)</td><td rowspan="1" colspan="1"><bold><italic><tp:taxon-name><tp:taxon-name-part taxon-name-part-type="species">absona</tp:taxon-name-part></tp:taxon-name></italic> Alexander</bold> (China: Guangdong)</td></tr><tr><td rowspan="1" colspan="1"><!--PageBreak-->23</td><td rowspan="1" colspan="1">Head gray to brownish gray</td><td rowspan="1" colspan="1"><bold>24</bold></td></tr><tr><td rowspan="1" colspan="1">–</td><td rowspan="1" colspan="1">Head black</td><td rowspan="1" colspan="1"><bold>25</bold></td></tr><tr><td rowspan="1" colspan="1">24</td><td rowspan="1" colspan="1">Cell m<sub>1</sub> lacking</td><td rowspan="1" colspan="1"><bold>26</bold></td></tr><tr><td rowspan="1" colspan="1">–</td><td rowspan="1" colspan="1">Cell m<sub>1</sub> present</td><td rowspan="1" colspan="1"><bold>27</bold></td></tr><tr><td rowspan="1" colspan="1">25</td><td rowspan="1" colspan="1">Cell m<sub>1</sub> a little shorter than its petiole; prescutum dark brown (see <xref ref-type="bibr" rid="B4">Alexander 1923a</xref>: 297)</td><td rowspan="1" colspan="1"><bold><italic><tp:taxon-name><tp:taxon-name-part taxon-name-part-type="species">morula</tp:taxon-name-part></tp:taxon-name></italic> (Alexander)</bold> (China: Sichuan)</td></tr><tr><td rowspan="1" colspan="1">–</td><td rowspan="1" colspan="1">Cell m<sub>1</sub> nearly twice its petiole; prescutum dull black (see <xref ref-type="bibr" rid="B7">Alexander 1927</xref>: 6, fig. 3)</td><td rowspan="1" colspan="1"><bold><italic><tp:taxon-name><tp:taxon-name-part taxon-name-part-type="species">arrogans</tp:taxon-name-part></tp:taxon-name></italic> (Alexander)</bold> (China: Sichuan)</td></tr><tr><td rowspan="1" colspan="1">26</td><td rowspan="1" colspan="1">Mesonotum and pleura gray</td><td rowspan="1" colspan="1"><bold>28</bold></td></tr><tr><td rowspan="1" colspan="1">–</td><td rowspan="1" colspan="1">Mesonotum dark brown; pleura black (see <xref ref-type="bibr" rid="B23">Alexander 1943</xref>: 179)</td><td rowspan="1" colspan="1"><bold><italic><tp:taxon-name><tp:taxon-name-part taxon-name-part-type="species">gressittiana</tp:taxon-name-part></tp:taxon-name></italic> Alexander</bold> (China: Guangdong)</td></tr><tr><td rowspan="1" colspan="1">27</td><td rowspan="1" colspan="1">Wings with strong rufous tinge; m-cu not far beyond the fork of M; mesonotum blackish (see <xref ref-type="bibr" rid="B7">Alexander 1927</xref>: 4)</td><td rowspan="1" colspan="1"><bold><italic><tp:taxon-name><tp:taxon-name-part taxon-name-part-type="species">fumidipennis</tp:taxon-name-part></tp:taxon-name></italic> Alexander</bold> (China: Sichuan)</td></tr><tr><td rowspan="1" colspan="1">–</td><td rowspan="1" colspan="1">Wings with strong black tinge; m-cu a little more than one-half its length beyond the fork of M; mesonotum gray (see <xref ref-type="bibr" rid="B6">Alexander 1925</xref>: 87, 88, fig. 1)</td><td rowspan="1" colspan="1"><bold><italic><tp:taxon-name><tp:taxon-name-part taxon-name-part-type="species">rufipennis</tp:taxon-name-part></tp:taxon-name></italic> Alexander</bold> (China: Guangdong)</td></tr><tr><td rowspan="1" colspan="1">28</td><td rowspan="1" colspan="1">Prescutum with stripes black; wings tinged with brown (see <xref ref-type="bibr" rid="B18">Alexander 1938b</xref>: 347)</td><td rowspan="1" colspan="1"><bold><italic><tp:taxon-name><tp:taxon-name-part taxon-name-part-type="species">toi</tp:taxon-name-part></tp:taxon-name></italic> Alexander</bold> (China: Hainan)</td></tr><tr><td rowspan="1" colspan="1">–</td><td rowspan="1" colspan="1">Prescutum with stripes dark gray; wings tinged with yellow (see <xref ref-type="bibr" rid="B27">Alexander 1949b</xref>: 202)</td><td rowspan="1" colspan="1"><bold><italic><tp:taxon-name><tp:taxon-name-part taxon-name-part-type="species">canescens</tp:taxon-name-part></tp:taxon-name></italic> Alexander</bold> (China: Guangdong)</td></tr><tr><td rowspan="1" colspan="1">29</td><td rowspan="1" colspan="1">Cell r<sub>4</sub> with a longitudinal or oblique vein, connecting R<sub>5</sub> with M<sub>1+2</sub>; head black (see <xref ref-type="bibr" rid="B15">Alexander 1937a</xref>: 82, fig. 12)</td><td rowspan="1" colspan="1"><bold><italic><tp:taxon-name><tp:taxon-name-part taxon-name-part-type="species">pieli</tp:taxon-name-part></tp:taxon-name></italic> Alexander</bold> (China: Zhejiang)</td></tr><tr><td rowspan="1" colspan="1">–</td><td rowspan="1" colspan="1">Cell r<sub>4</sub> without such vein; head orange (see <xref ref-type="bibr" rid="B20">Alexander 1940</xref>: 26, 27, fig. 14)</td><td rowspan="1" colspan="1"><bold><italic><tp:taxon-name><tp:taxon-name-part taxon-name-part-type="species">pterotricha</tp:taxon-name-part></tp:taxon-name></italic> Alexander</bold> (China: Jiangxi)</td></tr><tr><td rowspan="1" colspan="1">30</td><td rowspan="1" colspan="1">Cell m<sub>1</sub> absent, m-cu at near two-thirds the length of cell first m<sub>2</sub> (see <xref ref-type="bibr" rid="B24">Alexander 1945</xref>: 28, fig. 5)</td><td rowspan="1" colspan="1"><bold><italic><tp:taxon-name><tp:taxon-name-part taxon-name-part-type="species">elevata</tp:taxon-name-part></tp:taxon-name></italic> Alexander</bold> (China: Guangdong)</td></tr><tr><td rowspan="1" colspan="1">–</td><td rowspan="1" colspan="1">Cell m<sub>1</sub> present, m-cu at or just before midlength of cell first m<sub>2</sub> (see <xref ref-type="bibr" rid="B16">Alexander 1937b</xref>: 388, Pl. 1, fig. 15)</td><td rowspan="1" colspan="1"><bold><italic><tp:taxon-name><tp:taxon-name-part taxon-name-part-type="species">quadriatrata</tp:taxon-name-part></tp:taxon-name></italic> Alexander</bold> (China: Jiangxi)</td></tr><tr><td rowspan="1" colspan="1">31</td><td rowspan="1" colspan="1">Prescutum with stripes</td><td rowspan="1" colspan="1"><bold>33</bold></td></tr><tr><td rowspan="1" colspan="1">–</td><td rowspan="1" colspan="1">Prescutum without stripe</td><td rowspan="1" colspan="1"><bold>34</bold></td></tr><tr><td rowspan="1" colspan="1">32</td><td rowspan="1" colspan="1">Abdominal tergites two to seven brilliant purplish blue, the caudal margins of segments dull black (see <xref ref-type="bibr" rid="B14">Alexander 1936</xref>: 131)</td><td rowspan="1" colspan="1"><bold><italic><tp:taxon-name><tp:taxon-name-part taxon-name-part-type="species">tuberculata</tp:taxon-name-part></tp:taxon-name></italic> Alexander</bold> (China: Hainan)</td></tr><tr><td rowspan="1" colspan="1">–</td><td rowspan="1" colspan="1">Abdominal tergites with coloration not as above</td><td rowspan="1" colspan="1"><bold>38</bold></td></tr><tr><td rowspan="1" colspan="1">33</td><td rowspan="1" colspan="1">Prescutum with four stripes (see <xref ref-type="bibr" rid="B9">Alexander 1931</xref>: 359)</td><td rowspan="1" colspan="1"><bold><italic><tp:taxon-name><tp:taxon-name-part taxon-name-part-type="species">caesarea</tp:taxon-name-part></tp:taxon-name></italic> (Alexander)</bold> (China: Sichuan)</td></tr><tr><td rowspan="1" colspan="1">–</td><td rowspan="1" colspan="1">Prescutum with less than four stripes</td><td rowspan="1" colspan="1"><bold>36</bold></td></tr><tr><td rowspan="1" colspan="1">34</td><td rowspan="1" colspan="1">Cell m<sub>1</sub> present (see <xref ref-type="bibr" rid="B7">Alexander 1927</xref>: 3, fig. 2)</td><td rowspan="1" colspan="1"><bold><italic><tp:taxon-name><tp:taxon-name-part taxon-name-part-type="species">grahami</tp:taxon-name-part></tp:taxon-name></italic> (Alexander)</bold> (China: Sichuan)</td></tr><tr><td rowspan="1" colspan="1">–</td><td rowspan="1" colspan="1">Cell m<sub>1</sub> absent</td><td rowspan="1" colspan="1"><bold>35</bold></td></tr><tr><td rowspan="1" colspan="1">35</td><td rowspan="1" colspan="1">Ovipositor with genital shield orange; wings with a large, pale area in cells cu at near middle (see <xref ref-type="bibr" rid="B21">Alexander 1941</xref>: 414)</td><td rowspan="1" colspan="1"><bold><italic><tp:taxon-name><tp:taxon-name-part taxon-name-part-type="species">regina</tp:taxon-name-part> <tp:taxon-name-part taxon-name-part-type="subspecies">kiuhuana</tp:taxon-name-part></tp:taxon-name></italic> Alexander</bold> (China: Anhui)</td></tr><tr><td rowspan="1" colspan="1"><!--PageBreak-->–</td><td rowspan="1" colspan="1">Ovipositor with genital shield black; wings without pale area in cells cu (see <xref ref-type="bibr" rid="B8">Alexander 1930</xref>: 73)</td><td rowspan="1" colspan="1"><bold><italic><tp:taxon-name><tp:taxon-name-part taxon-name-part-type="species">platysoma</tp:taxon-name-part></tp:taxon-name></italic> (Alexander)</bold> (China: Sichuan)</td></tr><tr><td rowspan="1" colspan="1">36</td><td rowspan="1" colspan="1">The extreme cephalic portion of prescutum variegated by reddish on either side of median vitta; legs with femora entirely dark brown (see <xref ref-type="bibr" rid="B11">Alexander 1933a</xref>: 164)</td><td rowspan="1" colspan="1"><bold><italic><tp:taxon-name><tp:taxon-name-part taxon-name-part-type="species">cleopatra</tp:taxon-name-part></tp:taxon-name></italic> Alexander</bold> (China: Sichuan)</td></tr><tr><td rowspan="1" colspan="1">–</td><td rowspan="1" colspan="1">Prescutum without such reddish portions; legs with femora yellow or brownish yellow basally, blackened apically</td><td rowspan="1" colspan="1"><bold>37</bold></td></tr><tr><td rowspan="1" colspan="1">37</td><td rowspan="1" colspan="1">Hypopygium reddish yellow; prescutum with three stripes (see <xref ref-type="bibr" rid="B11">Alexander 1933a</xref>: 163)</td><td rowspan="1" colspan="1"><bold><italic><tp:taxon-name><tp:taxon-name-part taxon-name-part-type="species">pyrrhopyga</tp:taxon-name-part></tp:taxon-name></italic> Alexander</bold> (China: Anhui, Fujian)</td></tr><tr><td rowspan="1" colspan="1">–</td><td rowspan="1" colspan="1">Hypopygium black; prescutum with two stripes</td><td rowspan="1" colspan="1"><bold><italic><tp:taxon-name><tp:taxon-name-part taxon-name-part-type="species">cleopatroides</tp:taxon-name-part></tp:taxon-name></italic> Men, sp. n.</bold></td></tr><tr><td rowspan="1" colspan="1">38</td><td rowspan="1" colspan="1">Prescutum with stripes</td><td rowspan="1" colspan="1"><bold>39</bold></td></tr><tr><td rowspan="1" colspan="1">–</td><td rowspan="1" colspan="1">Prescutum without stripes</td><td rowspan="1" colspan="1"><bold>40</bold></td></tr><tr><td rowspan="1" colspan="1">39</td><td rowspan="1" colspan="1">Prescutum with only one middle stripe</td><td rowspan="1" colspan="1"><bold>41</bold></td></tr><tr><td rowspan="1" colspan="1">–</td><td rowspan="1" colspan="1">Prescutum with more than one stripe</td><td rowspan="1" colspan="1"><bold>42</bold></td></tr><tr><td rowspan="1" colspan="1">40</td><td rowspan="1" colspan="1">Head black</td><td rowspan="1" colspan="1"><bold>58</bold></td></tr><tr><td rowspan="1" colspan="1">–</td><td rowspan="1" colspan="1">Head not black</td><td rowspan="1" colspan="1"><bold>59</bold></td></tr><tr><td rowspan="1" colspan="1">41</td><td rowspan="1" colspan="1">Wings strongly blackened; head deep reddish; abdominal sternites orange (see <xref ref-type="bibr" rid="B28">Alexander 1949c</xref>: 446, 447)</td><td rowspan="1" colspan="1"><bold><italic><tp:taxon-name><tp:taxon-name-part taxon-name-part-type="species">eos</tp:taxon-name-part></tp:taxon-name></italic> Alexander</bold> (China: Fujian)</td></tr><tr><td rowspan="1" colspan="1">–</td><td rowspan="1" colspan="1">Wings with strong fulvous-brown tinge; head brown; abdominal sternites obscure yellow (see <xref ref-type="bibr" rid="B11">Alexander 1933a</xref>: 151)</td><td rowspan="1" colspan="1"><bold><italic><tp:taxon-name><tp:taxon-name-part taxon-name-part-type="species">mediofila</tp:taxon-name-part></tp:taxon-name></italic> Alexander</bold> (China: Sichuan-Xizang border)</td></tr><tr><td rowspan="1" colspan="1">42</td><td rowspan="1" colspan="1">Prescutum with three stripes</td><td rowspan="1" colspan="1"><bold>43</bold></td></tr><tr><td rowspan="1" colspan="1">–</td><td rowspan="1" colspan="1">Prescutum with four stripes</td><td rowspan="1" colspan="1"><bold>44</bold></td></tr><tr><td rowspan="1" colspan="1">43</td><td rowspan="1" colspan="1">Abdominal segments reddish brown with caudal borders narrowly gray (see <xref ref-type="bibr" rid="B28">Alexander 1949c</xref>: 449)</td><td rowspan="1" colspan="1"><bold><italic><tp:taxon-name><tp:taxon-name-part taxon-name-part-type="species">carinivertex</tp:taxon-name-part></tp:taxon-name></italic> Alexander</bold> (China: Fujian)</td></tr><tr><td rowspan="1" colspan="1">–</td><td rowspan="1" colspan="1">Abdominal segments with coloration not as above</td><td rowspan="1" colspan="1"><bold>45</bold></td></tr><tr><td rowspan="1" colspan="1">44</td><td rowspan="1" colspan="1">Head black</td><td rowspan="1" colspan="1"><bold>54</bold></td></tr><tr><td rowspan="1" colspan="1">–</td><td rowspan="1" colspan="1">Head brown or brownish gray</td><td rowspan="1" colspan="1"><bold>55</bold></td></tr><tr><td rowspan="1" colspan="1">45</td><td rowspan="1" colspan="1">Cell m<sub>1</sub> present</td><td rowspan="1" colspan="1"><bold>46</bold></td></tr><tr><td rowspan="1" colspan="1">–</td><td rowspan="1" colspan="1">Cell m<sub>1</sub> absent</td><td rowspan="1" colspan="1"><bold>47</bold></td></tr><tr><td rowspan="1" colspan="1">46</td><td rowspan="1" colspan="1">Antenna entirely dark brown; wings brown, wing-apex broadly darker brown (see <xref ref-type="bibr" rid="B5">Alexander 1923b</xref>: 255)</td><td rowspan="1" colspan="1"><bold><italic><tp:taxon-name><tp:taxon-name-part taxon-name-part-type="species">muiri</tp:taxon-name-part></tp:taxon-name></italic> (Alexander)</bold> (China: Guangdong)</td></tr><tr><td rowspan="1" colspan="1">–</td><td rowspan="1" colspan="1">Antenna entirely black; wing-apex without darker tinge</td><td rowspan="1" colspan="1"><bold>48</bold></td></tr><tr><td rowspan="1" colspan="1">47</td><td rowspan="1" colspan="1">Legs brownish black or black throughout</td><td rowspan="1" colspan="1"><bold>49</bold></td></tr><tr><td rowspan="1" colspan="1">–</td><td rowspan="1" colspan="1">Legs with each segment in different colors or bicolor in same segment</td><td rowspan="1" colspan="1"><bold>50</bold></td></tr><tr><td rowspan="1" colspan="1">48</td><td rowspan="1" colspan="1">Halteres entirely dark brown; head brownish gray; abdominal sternites yellow (see <xref ref-type="bibr" rid="B11">Alexander 1933a</xref>: 150, 151)</td><td rowspan="1" colspan="1"><bold><italic><tp:taxon-name><tp:taxon-name-part taxon-name-part-type="species">tibetana</tp:taxon-name-part></tp:taxon-name></italic> Alexander</bold> (China: Sichuan-Xizang border)</td></tr><tr><td rowspan="1" colspan="1">–</td><td rowspan="1" colspan="1">Halteres with stem brownish black, knob black; head blackish; abdominal sternites fulvous (see <xref ref-type="bibr" rid="B12">Alexander 1933b</xref>: 150, 151)</td><td rowspan="1" colspan="1"><bold><italic><tp:taxon-name><tp:taxon-name-part taxon-name-part-type="species">hemicera</tp:taxon-name-part></tp:taxon-name></italic> (Alexander)</bold> (China: Sichuan)</td></tr><tr><td rowspan="1" colspan="1">49</td><td rowspan="1" colspan="1">Wings with two yellow blotches in cells r (see <xref ref-type="bibr" rid="B5">Alexander 1923b</xref>: 256)</td><td rowspan="1" colspan="1"><bold><italic><tp:taxon-name><tp:taxon-name-part taxon-name-part-type="species">terryi</tp:taxon-name-part></tp:taxon-name></italic> (Alexander)</bold> (China: Guangdong)</td></tr><tr><td rowspan="1" colspan="1"><!--PageBreak-->–</td><td rowspan="1" colspan="1">Wings without yellow blotches in cells r</td><td rowspan="1" colspan="1"><bold>51</bold></td></tr><tr><td rowspan="1" colspan="1">50</td><td rowspan="1" colspan="1">Head black</td><td rowspan="1" colspan="1"><bold>52</bold></td></tr><tr><td rowspan="1" colspan="1">–</td><td rowspan="1" colspan="1">Head yellow</td><td rowspan="1" colspan="1"><bold>53</bold></td></tr><tr><td rowspan="1" colspan="1">51</td><td rowspan="1" colspan="1">Antenna 10-segmented in female; Rs about one-half longer than R (see <xref ref-type="bibr" rid="B18">Alexander 1938b</xref>: 351, fig. 11)</td><td rowspan="1" colspan="1"><bold><italic><tp:taxon-name><tp:taxon-name-part taxon-name-part-type="species">tinkhami</tp:taxon-name-part></tp:taxon-name></italic> Alexander</bold> (China: Guangdong)</td></tr><tr><td rowspan="1" colspan="1">–</td><td rowspan="1" colspan="1">Antenna 11-segemnted in female; Rs about one-third longer than R (see <xref ref-type="bibr" rid="B18">Alexander 1938b</xref>: 352, fig. 12)</td><td rowspan="1" colspan="1"><bold><italic><tp:taxon-name><tp:taxon-name-part taxon-name-part-type="species">hoffmanni</tp:taxon-name-part></tp:taxon-name></italic> Alexander</bold> (China: Guangdong)</td></tr><tr><td rowspan="1" colspan="1">52</td><td rowspan="1" colspan="1">Abdominal tergites with basal rings plumbeous (see <xref ref-type="bibr" rid="B17">Alexander 1938a</xref>: 124)</td><td rowspan="1" colspan="1"><bold><italic><tp:taxon-name><tp:taxon-name-part taxon-name-part-type="species">ambrosia</tp:taxon-name-part></tp:taxon-name></italic> Alexander</bold> (China: Guangdong)</td></tr><tr><td rowspan="1" colspan="1">–</td><td rowspan="1" colspan="1">Abdominal tergites with basal rings iridescent (see <xref ref-type="bibr" rid="B26">Alexander 1949a</xref>: 536)</td><td rowspan="1" colspan="1"><bold><italic><tp:taxon-name><tp:taxon-name-part taxon-name-part-type="species">ambrosia</tp:taxon-name-part> <tp:taxon-name-part taxon-name-part-type="subspecies">angustinigra</tp:taxon-name-part></tp:taxon-name></italic> Alexander</bold> (China: Fujian)</td></tr><tr><td rowspan="1" colspan="1">53</td><td rowspan="1" colspan="1">Wings strongly tinged with yellow brown, cells c and sc light brown (see <xref ref-type="bibr" rid="B13">Alexander 1934</xref>: 330)</td><td rowspan="1" colspan="1"><bold><italic><tp:taxon-name><tp:taxon-name-part taxon-name-part-type="species">minensis</tp:taxon-name-part></tp:taxon-name></italic> Alexander</bold> (China: Sichuan)</td></tr><tr><td rowspan="1" colspan="1">–</td><td rowspan="1" colspan="1">Wings nearly hyaline, cells c and sc yellowish (see <xref ref-type="bibr" rid="B58">Yang 1999</xref>: 41)</td><td rowspan="1" colspan="1"><bold><italic><tp:taxon-name><tp:taxon-name-part taxon-name-part-type="species">flavimarginata</tp:taxon-name-part></tp:taxon-name></italic> (Yang)</bold> (China: Henan)</td></tr><tr><td rowspan="1" colspan="1">54</td><td rowspan="1" colspan="1">Antenna with each segment in different colors</td><td rowspan="1" colspan="1"><bold>56</bold></td></tr><tr><td rowspan="1" colspan="1">–</td><td rowspan="1" colspan="1">Antenna entirely dark brown (see <xref ref-type="bibr" rid="B3">Alexander 1920</xref>: 259)</td><td rowspan="1" colspan="1"><bold><italic><tp:taxon-name><tp:taxon-name-part taxon-name-part-type="species">lygropis</tp:taxon-name-part></tp:taxon-name></italic> (Alexander)</bold> (China: Taiwan)</td></tr><tr><td rowspan="1" colspan="1">55</td><td rowspan="1" colspan="1">Abdomen reddish-brown; cell m<sub>1</sub> not present (see <xref ref-type="bibr" rid="B18">Alexander 1938b</xref>: 354, fig. 13)</td><td rowspan="1" colspan="1"><bold><italic><tp:taxon-name><tp:taxon-name-part taxon-name-part-type="species">monoleuca</tp:taxon-name-part></tp:taxon-name></italic> Alexander</bold> (China: Hainan)</td></tr><tr><td rowspan="1" colspan="1">–</td><td rowspan="1" colspan="1">Abdomen yellow; cell m<sub>1</sub> present (see <xref ref-type="bibr" rid="B20">Alexander 1940</xref>: 24, fig. 13)</td><td rowspan="1" colspan="1"><bold><italic><tp:taxon-name><tp:taxon-name-part taxon-name-part-type="species">pieliana</tp:taxon-name-part></tp:taxon-name></italic> Alexander</bold> (China: Zhejiang)</td></tr><tr><td rowspan="1" colspan="1">56</td><td rowspan="1" colspan="1">Cell m<sub>1</sub> present (see <xref ref-type="bibr" rid="B18">Alexander 1938b</xref>: 354, fig. 14)</td><td rowspan="1" colspan="1"><bold><italic><tp:taxon-name><tp:taxon-name-part taxon-name-part-type="species">bifenestrata</tp:taxon-name-part></tp:taxon-name></italic> Alexander</bold> (China: Hainan)</td></tr><tr><td rowspan="1" colspan="1">–</td><td rowspan="1" colspan="1">Cell m<sub>1</sub> not present (see <xref ref-type="bibr" rid="B10">Alexander 1932</xref>: 123, fig. 15; <xref ref-type="bibr" rid="B15">Alexander 1937a</xref>: 85, fig. 14)</td><td rowspan="1" colspan="1"><bold>57</bold></td></tr><tr><td rowspan="1" colspan="1">57</td><td rowspan="1" colspan="1">Antenna with scape and pedicel dark brown, flagellum yellowish brown, the outer segments again darkened; legs with femora brownish black (see <xref ref-type="bibr" rid="B10">Alexander 1932</xref>: 123)</td><td rowspan="1" colspan="1"><bold><italic><tp:taxon-name><tp:taxon-name-part taxon-name-part-type="species">kelloggi</tp:taxon-name-part></tp:taxon-name></italic> (Alexander)</bold> (China: Fujian, Guangdong)</td></tr><tr><td rowspan="1" colspan="1">–</td><td rowspan="1" colspan="1">Antenna with scape and pedicel black, the latter more reddish at apex, basal three flagellomeres yellow, the remainder passing into black; legs with femora yellow, the apex narrowly and abruptly blackened (see <xref ref-type="bibr" rid="B15">Alexander 1937a</xref>: 85)</td><td rowspan="1" colspan="1"><bold><italic><tp:taxon-name><tp:taxon-name-part taxon-name-part-type="species">posticata</tp:taxon-name-part></tp:taxon-name></italic> Alexander</bold> (China: Zhejiang)</td></tr><tr><td rowspan="1" colspan="1">58</td><td rowspan="1" colspan="1">The lateral margins of abdomen with marks</td><td rowspan="1" colspan="1"><bold>60</bold></td></tr><tr><td rowspan="1" colspan="1">–</td><td rowspan="1" colspan="1">The lateral margins of abdomen without marks</td><td rowspan="1" colspan="1"><bold>61</bold></td></tr><tr><td rowspan="1" colspan="1">59</td><td rowspan="1" colspan="1">Wings with a cross band before cord</td><td rowspan="1" colspan="1"><bold>74</bold></td></tr><tr><td rowspan="1" colspan="1">–</td><td rowspan="1" colspan="1">Wings without cross band (see <xref ref-type="bibr" rid="B17">Alexander 1938a</xref>: 120)</td><td rowspan="1" colspan="1"><bold><italic><tp:taxon-name><tp:taxon-name-part taxon-name-part-type="species">insidiosa</tp:taxon-name-part></tp:taxon-name></italic> Alexander</bold> (China: Guangdong)</td></tr><tr><td rowspan="1" colspan="1">60</td><td rowspan="1" colspan="1">Wings with a cross band before cord (see <xref ref-type="bibr" rid="B19">Alexander 1938c</xref>: 3)</td><td rowspan="1" colspan="1"><bold><italic><tp:taxon-name><tp:taxon-name-part taxon-name-part-type="species">kiangsuana</tp:taxon-name-part></tp:taxon-name></italic> Alexander</bold> (China: Jiangxi)</td></tr><tr><td rowspan="1" colspan="1">–</td><td rowspan="1" colspan="1">Wings without cross band</td><td rowspan="1" colspan="1"><bold>62</bold></td></tr><tr><td rowspan="1" colspan="1">61</td><td rowspan="1" colspan="1">Legs with femora entirely black</td><td rowspan="1" colspan="1"><bold>63</bold></td></tr><tr><td rowspan="1" colspan="1">–</td><td rowspan="1" colspan="1">Legs with femora not entirely black</td><td rowspan="1" colspan="1"><bold>64</bold></td></tr><tr><td rowspan="1" colspan="1"><!--PageBreak-->62</td><td rowspan="1" colspan="1">Head deep orange; legs with different colors in different segments; wings with a strong brownish yellow suffusion (see <xref ref-type="bibr" rid="B15">Alexander 1937a</xref>: 79)</td><td rowspan="1" colspan="1"><bold><italic><tp:taxon-name><tp:taxon-name-part taxon-name-part-type="species">sycophanta</tp:taxon-name-part></tp:taxon-name></italic> Alexander</bold> (China: Jiangxi)</td></tr><tr><td rowspan="1" colspan="1">–</td><td rowspan="1" colspan="1">Head bright yellow; legs black throughout; wings with a strong blackish suffusion (see <xref ref-type="bibr" rid="B15">Alexander 1937a</xref>: 80)</td><td rowspan="1" colspan="1"><bold><italic><tp:taxon-name><tp:taxon-name-part taxon-name-part-type="species">kolthoffi</tp:taxon-name-part></tp:taxon-name></italic> Alexander</bold> (China: Jiangsu)</td></tr><tr><td rowspan="1" colspan="1">63</td><td rowspan="1" colspan="1">Abdomen black, tergites two, four and five with leaden basal bands (see <xref ref-type="bibr" rid="B37">Edwards 1921</xref>: 87)</td><td rowspan="1" colspan="1"><bold><italic><tp:taxon-name><tp:taxon-name-part taxon-name-part-type="species">sinensis</tp:taxon-name-part></tp:taxon-name></italic> (Edwards)</bold> (China: Sichuan)</td></tr><tr><td rowspan="1" colspan="1">–</td><td rowspan="1" colspan="1">Abdomen with coloration not as above</td><td rowspan="1" colspan="1"><bold>65</bold></td></tr><tr><td rowspan="1" colspan="1">64</td><td rowspan="1" colspan="1">Antenna entirely black</td><td rowspan="1" colspan="1"><bold>70</bold></td></tr><tr><td rowspan="1" colspan="1">–</td><td rowspan="1" colspan="1">Antenna not uniformly colored</td><td rowspan="1" colspan="1"><bold>71</bold></td></tr><tr><td rowspan="1" colspan="1">65</td><td rowspan="1" colspan="1">Antenna entirely dark brown</td><td rowspan="1" colspan="1"><bold>66</bold></td></tr><tr><td rowspan="1" colspan="1">–</td><td rowspan="1" colspan="1">Antenna entirely black</td><td rowspan="1" colspan="1"><bold>67</bold></td></tr><tr><td rowspan="1" colspan="1">66</td><td rowspan="1" colspan="1">Wings gray (see <xref ref-type="bibr" rid="B28">Alexander 1949c</xref>: 445)</td><td rowspan="1" colspan="1"><bold><italic><tp:taxon-name><tp:taxon-name-part taxon-name-part-type="species">celestissima</tp:taxon-name-part></tp:taxon-name></italic> Alexander</bold> (China: Guangdong)</td></tr><tr><td rowspan="1" colspan="1">–</td><td rowspan="1" colspan="1">Wings dark brown</td><td rowspan="1" colspan="1"><bold>68</bold></td></tr><tr><td rowspan="1" colspan="1">67</td><td rowspan="1" colspan="1">Abdominal tergite three uniformly black (see <xref ref-type="bibr" rid="B7">Alexander 1927</xref>: 4)</td><td rowspan="1" colspan="1"><bold><italic><tp:taxon-name><tp:taxon-name-part taxon-name-part-type="species">cybele</tp:taxon-name-part></tp:taxon-name></italic> (Alexander)</bold> (China: Sichuan)</td></tr><tr><td rowspan="1" colspan="1">–</td><td rowspan="1" colspan="1">Abdominal tergite three bicolor</td><td rowspan="1" colspan="1"><bold>69</bold></td></tr><tr><td rowspan="1" colspan="1">68</td><td rowspan="1" colspan="1">Sc<sub>1</sub> equal to the deflection of CuA<sub>1</sub>, basal deflection of R<sub>4+5</sub> about 2.5 times longer than r-m (see <xref ref-type="bibr" rid="B4">Alexander 1923a</xref>: 295)</td><td rowspan="1" colspan="1"><bold><italic><tp:taxon-name><tp:taxon-name-part taxon-name-part-type="species">davidi</tp:taxon-name-part></tp:taxon-name></italic> (Alexander)</bold> (China: Sichuan, Fujian, Jiangxi, Zhejiang, Guangdong)</td></tr><tr><td rowspan="1" colspan="1">–</td><td rowspan="1" colspan="1">Sc<sub>1</sub> shorter than the deflection of CuA<sub>1</sub>, basal deflection of R<sub>4+5</sub> more than three times longer than r-m (see <xref ref-type="bibr" rid="B4">Alexander 1923a</xref>: 296)</td><td rowspan="1" colspan="1"><bold><italic><tp:taxon-name><tp:taxon-name-part taxon-name-part-type="species">hilpoides</tp:taxon-name-part></tp:taxon-name></italic> (Alexander)</bold> (China: Sichuan)</td></tr><tr><td rowspan="1" colspan="1">69</td><td rowspan="1" colspan="1">Hypopygium orange; cell m<sub>1</sub> present (see <xref ref-type="bibr" rid="B37">Edwards 1921</xref>: 88)</td><td rowspan="1" colspan="1"><bold><italic><tp:taxon-name><tp:taxon-name-part taxon-name-part-type="species">chrysomela</tp:taxon-name-part></tp:taxon-name></italic> (Edwards)</bold> (China: Fujian, Jiangxi, Guangdong)</td></tr><tr><td rowspan="1" colspan="1">–</td><td rowspan="1" colspan="1">Hypopygium black; cell m<sub>1</sub> not present (see <xref ref-type="bibr" rid="B15">Alexander 1937a</xref>: 83, fig. 13)</td><td rowspan="1" colspan="1"><bold><italic><tp:taxon-name><tp:taxon-name-part taxon-name-part-type="species">regina</tp:taxon-name-part></tp:taxon-name></italic> Alexander</bold> (China: Anhui, Jiangxi)</td></tr><tr><td rowspan="1" colspan="1">70</td><td rowspan="1" colspan="1">Abdominal segments with silvery luster on anterior borders (see <xref ref-type="bibr" rid="B54">Walker 1848</xref>: 79)</td><td rowspan="1" colspan="1"><bold><italic><tp:taxon-name><tp:taxon-name-part taxon-name-part-type="species">hilpa</tp:taxon-name-part></tp:taxon-name></italic> (Walker)</bold> (China: Anhui, Zhejiang, Guangdong)</td></tr><tr><td rowspan="1" colspan="1">–</td><td rowspan="1" colspan="1">Abdominal segments without silvery luster</td><td rowspan="1" colspan="1"><bold>72</bold></td></tr><tr><td rowspan="1" colspan="1">71</td><td rowspan="1" colspan="1">Legs with coxae and trochanters black, remainder of legs dark brown; cell m<sub>1</sub> present; hypopygium orange (see <xref ref-type="bibr" rid="B22">Alexander 1942</xref>: 183, fig. 4)</td><td rowspan="1" colspan="1"><bold><italic><tp:taxon-name><tp:taxon-name-part taxon-name-part-type="species">sincera</tp:taxon-name-part></tp:taxon-name></italic> Alexander</bold> (China: Yunnan)</td></tr><tr><td rowspan="1" colspan="1">–</td><td rowspan="1" colspan="1">Legs brownish black throughout; cell m<sub>1</sub> absent; hypopygium black (see <xref ref-type="bibr" rid="B5">Alexander 1923b</xref>: 256)</td><td rowspan="1" colspan="1"><bold><italic><tp:taxon-name><tp:taxon-name-part taxon-name-part-type="species">submorosa</tp:taxon-name-part></tp:taxon-name></italic> (Alexander)</bold> (China: Guangdong)</td></tr><tr><td rowspan="1" colspan="1">72</td><td rowspan="1" colspan="1">Wings with an oblique whitish hyaline cross band before cord</td><td rowspan="1" colspan="1"><bold>73</bold></td></tr><tr><td rowspan="1" colspan="1">–</td><td rowspan="1" colspan="1">Wings without cross band (see <xref ref-type="bibr" rid="B38">Enderlein 1912</xref>: 42)</td><td rowspan="1" colspan="1"><bold><italic><tp:taxon-name><tp:taxon-name-part taxon-name-part-type="species">sauteriana</tp:taxon-name-part></tp:taxon-name></italic> (Enderlein)</bold> (China: Taiwan)</td></tr><tr><td rowspan="1" colspan="1">73</td><td rowspan="1" colspan="1">Legs with femora entirely yellow (see <xref ref-type="bibr" rid="B17">Alexander 1938a</xref>: 122)</td><td rowspan="1" colspan="1"><bold><italic><tp:taxon-name><tp:taxon-name-part taxon-name-part-type="species">celestia</tp:taxon-name-part></tp:taxon-name></italic> Alexander</bold> (China: Guangdong)</td></tr><tr><td rowspan="1" colspan="1">–</td><td rowspan="1" colspan="1">Legs with femora yellow basally, the tip gradually and much more broadly blackened (see <xref ref-type="bibr" rid="B26">Alexander 1949a</xref>: 536)</td><td rowspan="1" colspan="1"><bold><italic><tp:taxon-name><tp:taxon-name-part taxon-name-part-type="species">celestia</tp:taxon-name-part> <tp:taxon-name-part taxon-name-part-type="subspecies">maligna</tp:taxon-name-part></tp:taxon-name></italic> Alexander</bold> (China: Guangdong)</td></tr><tr><td rowspan="1" colspan="1"><!--PageBreak-->74</td><td rowspan="1" colspan="1">Antenna uniformly colored</td><td rowspan="1" colspan="1"><bold>75</bold></td></tr><tr><td rowspan="1" colspan="1">–</td><td rowspan="1" colspan="1">Antenna with different colors in different segments</td><td rowspan="1" colspan="1"><bold>76</bold></td></tr><tr><td rowspan="1" colspan="1">75</td><td rowspan="1" colspan="1">Head blackish gray; antenna entirely black</td><td rowspan="1" colspan="1"><bold>77</bold></td></tr><tr><td rowspan="1" colspan="1">–</td><td rowspan="1" colspan="1">Head plumbeous; antenna entirely brown (see <xref ref-type="bibr" rid="B28">Alexander 1949c</xref>: 450)</td><td rowspan="1" colspan="1"><bold><italic><tp:taxon-name><tp:taxon-name-part taxon-name-part-type="species">urania</tp:taxon-name-part></tp:taxon-name></italic> Alexander</bold> (China: Guangdong)</td></tr><tr><td rowspan="1" colspan="1">76</td><td rowspan="1" colspan="1">Abdomen reddish brown; prescutum reddish brown (see <xref ref-type="bibr" rid="B5">Alexander 1923b</xref>: 254)</td><td rowspan="1" colspan="1"><bold><italic><tp:taxon-name><tp:taxon-name-part taxon-name-part-type="species">praelata</tp:taxon-name-part></tp:taxon-name></italic> (Alexander)</bold> (China: Guangdong)</td></tr><tr><td rowspan="1" colspan="1">–</td><td rowspan="1" colspan="1">Abdomen black; prescutum black (see <xref ref-type="bibr" rid="B14">Alexander 1936</xref>: 131)</td><td rowspan="1" colspan="1"><bold><italic><tp:taxon-name><tp:taxon-name-part taxon-name-part-type="species">hirtithorax</tp:taxon-name-part></tp:taxon-name></italic> Alexander</bold> (China: Hainan)</td></tr><tr><td rowspan="1" colspan="1">77</td><td rowspan="1" colspan="1">Wings bright orange-yellow at the base (see <xref ref-type="bibr" rid="B55">Westwood 1836</xref>: 681)</td><td rowspan="1" colspan="1"><bold><italic><tp:taxon-name><tp:taxon-name-part taxon-name-part-type="species">nepalensis</tp:taxon-name-part></tp:taxon-name></italic> (Westwood)</bold> (China: Sichuan, Guangdong; India, Malaysia, Nepal)</td></tr><tr><td rowspan="1" colspan="1">–</td><td rowspan="1" colspan="1">Wings with the base not brightened (see <xref ref-type="bibr" rid="B5">Alexander 1923b</xref>: 255)</td><td rowspan="1" colspan="1"><bold><italic><tp:taxon-name><tp:taxon-name-part taxon-name-part-type="species">obliqua</tp:taxon-name-part></tp:taxon-name></italic> (Alexander)</bold> (China: Jiangxi, Guangdong)</td></tr></tbody></table></table-wrap></tp:treatment-sec><ref-list><ref id="B45"><mixed-citation xmlns:xlink="http://www.w3.org/1999/xlink" xlink:type="simple"><person-group><name name-style="western"><surname>Macquart</surname><given-names>J</given-names></name></person-group> (<year>1838</year>) <article-title>Dipteres exotiques nouveaux ou peu connus. 1 (1).</article-title><source>Memoirs de la Societe Royale des Sciences, de l’Agriculture et des Arts, de Lille</source><volume>1838</volume>(<issue>2</issue>): <fpage>9</fpage>–<lpage>225</lpage>.</mixed-citation></ref><ref id="B34"><mixed-citation xmlns:xlink="http://www.w3.org/1999/xlink" xlink:type="simple"><person-group><name name-style="western"><surname>Brunetti</surname><given-names>E</given-names></name></person-group> (<year>1912</year>) <article-title><tp:taxon-name><tp:taxon-name-part taxon-name-part-type="order">Diptera</tp:taxon-name-part></tp:taxon-name> <tp:taxon-name><tp:taxon-name-part taxon-name-part-type="suborder">Nematocera</tp:taxon-name-part></tp:taxon-name> (excluding <tp:taxon-name><tp:taxon-name-part taxon-name-part-type="family">Chironomidae</tp:taxon-name-part></tp:taxon-name> and <tp:taxon-name><tp:taxon-name-part taxon-name-part-type="family">Culicidae</tp:taxon-name-part></tp:taxon-name>).</article-title> In: <person-group><name name-style="western"><surname>Shipley</surname><given-names>AE</given-names></name><name name-style="western"><surname>Marshall</surname><given-names>GAK</given-names></name></person-group> (<role>Eds</role>) <source>Fauna of British India, including Ceylon and Burma</source>. <volume>Vol 1</volume>. <publisher-name>Taylor and Francis</publisher-name>, <publisher-loc>London</publisher-loc>, <size units="page">581 pp</size>.</mixed-citation></ref><ref id="B37"><mixed-citation xmlns:xlink="http://www.w3.org/1999/xlink" xlink:type="simple"><person-group><name name-style="western"><surname>Edwards</surname><given-names>FW</given-names></name></person-group> (<year>1921</year>) <article-title>The Old-World species of Eriocera in the British museum collection (<tp:taxon-name><tp:taxon-name-part taxon-name-part-type="order">Diptera</tp:taxon-name-part></tp:taxon-name>, <tp:taxon-name><tp:taxon-name-part taxon-name-part-type="family">Tipulidae</tp:taxon-name-part></tp:taxon-name>).</article-title><source>Annals and Magazine of Natural History</source><volume>8</volume>(<issue>9</issue>): <fpage>67</fpage>–<lpage>99</lpage>. doi: <ext-link ext-link-type="doi" xlink:href="10.1080/00222932108632559" xlink:type="simple">10.1080/00222932108632559</ext-link></mixed-citation></ref><ref id="B11"><mixed-citation xmlns:xlink="http://www.w3.org/1999/xlink" xlink:type="simple"><person-group><name name-style="western"><surname>Alexander</surname><given-names>CP</given-names></name></person-group> (<year>1933a</year>) <article-title>New or little-known <tp:taxon-name><tp:taxon-name-part taxon-name-part-type="family">Tipulidae</tp:taxon-name-part></tp:taxon-name> from eastern Asia (<tp:taxon-name><tp:taxon-name-part taxon-name-part-type="order">Diptera</tp:taxon-name-part></tp:taxon-name>). XV.</article-title><source>Philippine Journal of Science</source><volume>52</volume>: <fpage>131</fpage>–<lpage>166</lpage>.</mixed-citation></ref><ref id="B25"><mixed-citation xmlns:xlink="http://www.w3.org/1999/xlink" xlink:type="simple"><person-group><name name-style="western"><surname>Alexander</surname><given-names>CP</given-names></name></person-group> (<year>1948</year>) <article-title>Notes on the tropical American species of <tp:taxon-name><tp:taxon-name-part taxon-name-part-type="family">Tipulidae</tp:taxon-name-part></tp:taxon-name> (<tp:taxon-name><tp:taxon-name-part taxon-name-part-type="order">Diptera</tp:taxon-name-part></tp:taxon-name>). V. The specialized <tp:taxon-name><tp:taxon-name-part taxon-name-part-type="tribe">Hexatomini</tp:taxon-name-part></tp:taxon-name>: <italic><tp:taxon-name><tp:taxon-name-part taxon-name-part-type="genus">Limnophila</tp:taxon-name-part></tp:taxon-name></italic>, <italic><tp:taxon-name><tp:taxon-name-part taxon-name-part-type="genus">Shannonomyia</tp:taxon-name-part></tp:taxon-name></italic>, <italic><tp:taxon-name><tp:taxon-name-part taxon-name-part-type="genus">Gynoplistia</tp:taxon-name-part></tp:taxon-name></italic>, <italic><tp:taxon-name><tp:taxon-name-part taxon-name-part-type="genus">Hexatoma</tp:taxon-name-part></tp:taxon-name></italic>, <italic><tp:taxon-name><tp:taxon-name-part taxon-name-part-type="genus">Atarba</tp:taxon-name-part></tp:taxon-name></italic>, <italic><tp:taxon-name><tp:taxon-name-part taxon-name-part-type="genus">Elephantomyia</tp:taxon-name-part></tp:taxon-name></italic>, and allies.</article-title><source>Revista de Entomologia</source><volume>19</volume>: <fpage>509</fpage>–<lpage>556</lpage>.</mixed-citation></ref><ref id="B30"><mixed-citation xmlns:xlink="http://www.w3.org/1999/xlink" xlink:type="simple"><person-group><name name-style="western"><surname>Alexander</surname><given-names>CP</given-names></name></person-group> (<year>1966</year>) <article-title>New or little-known <tp:taxon-name><tp:taxon-name-part taxon-name-part-type="family">Tipulidae</tp:taxon-name-part></tp:taxon-name> from eastern Asia (<tp:taxon-name><tp:taxon-name-part taxon-name-part-type="order">Diptera</tp:taxon-name-part></tp:taxon-name>). LVII.</article-title><source>Philippine Journal of Science</source><volume>94</volume>: <fpage>397</fpage>–<lpage>434</lpage>.</mixed-citation></ref><ref id="B40"><mixed-citation xmlns:xlink="http://www.w3.org/1999/xlink" xlink:type="simple"><person-group><name name-style="western"><surname>Guérin-Méneville</surname><given-names>FE</given-names></name></person-group> (<year>1831</year>) <chapter-title>Insectes, plates 20-21.</chapter-title> In: <person-group><name name-style="western"><surname>Duperrey</surname><given-names>LI</given-names></name></person-group> (<role>Ed.</role>) <source>Voyage autour du monde, exécuté par ordre du Roi, sur la corvette de sa Majest., La Coquille, pendant les années 1822, 1823, 1824 et 1825 sous les ministère de S.E.M. Le Marquis de Clermont-Tonnerre, et publié sous les auspices de son Excellence M. Le Cte De Chabrol, Ministre de la Marine et des Colonies. Histoire naturelle, zoologie. Atlas</source>. <publisher-name>A. Bertrand</publisher-name>, <publisher-loc>Paris</publisher-loc>, 21 pls.</mixed-citation></ref><ref id="B41"><mixed-citation xmlns:xlink="http://www.w3.org/1999/xlink" xlink:type="simple"><person-group><name name-style="western"><surname>Guérin-Méneville</surname><given-names>FE</given-names></name></person-group> (<year>1838</year>) <article-title>Histoire naturelle des crustacés, arachnides et insectes, recueillis dans le voyage autour du monde de la corvette de sa Majesté, La Coquille, exécuté pendant les années 1822, 1823, 1824 et 1825, sous le commandement du Capitaine Duperrey. Première division. Crustacés arachnides et insectes.</article-title> In: <person-group><name name-style="western"><surname>Duperrey</surname><given-names>LI</given-names></name></person-group> (<role>Ed.</role>)<source> Voyage autour du monde, exécuté par ordre du Roi, sur la corvette de sa Majest., La Coquille, pendant les années 1822, 1823, 1824 et 1825. Zoologie. Tome deuxième. Part 2</source>. <publisher-name>H. Bertrand</publisher-name>, <publisher-loc>Paris</publisher-loc>, <size units="page">319 pp</size>.</mixed-citation></ref><ref id="B43"><mixed-citation xmlns:xlink="http://www.w3.org/1999/xlink" xlink:type="simple"><person-group><name name-style="western"><surname>Loew</surname><given-names>H</given-names></name></person-group> (<year>1850</year>) <article-title>Uber den Bernstein und die Bernsteinfauna</article-title>. <source>Programm K. Realschule zu Meseritz,</source><volume>1850</volume>: <fpage>3</fpage>–<lpage>44</lpage>.</mixed-citation></ref><ref id="B35"><mixed-citation xmlns:xlink="http://www.w3.org/1999/xlink" xlink:type="simple"><person-group><name name-style="western"><surname>Doleschall</surname><given-names>CL</given-names></name></person-group> (<year>1857</year>) <article-title>Tweede bijdrage tot de kennis der dipterologische fauna van Nederlandsch Indie.</article-title><source>Natuurkundig Tijdschrift voor Nederlandsch Indie</source><volume>14</volume>: <fpage>377</fpage>–<lpage>418</lpage>.</mixed-citation></ref><ref id="B48"><mixed-citation xmlns:xlink="http://www.w3.org/1999/xlink" xlink:type="simple"><person-group><name name-style="western"><surname>Osten-Sacken</surname><given-names>CR</given-names></name></person-group> (<year>1860</year>) <article-title>New genera and species of North American <tp:taxon-name><tp:taxon-name-part taxon-name-part-type="family">Tipulidae</tp:taxon-name-part></tp:taxon-name> with short palpi, with an attempt at a new classification of the tribe.</article-title><source>Proceedings of the Academy of Natural Sciences of Philadelphia</source><volume>11</volume>: <fpage>197</fpage>–<lpage>254</lpage>.</mixed-citation></ref><ref id="B33"><mixed-citation xmlns:xlink="http://www.w3.org/1999/xlink" xlink:type="simple"><person-group><name name-style="western"><surname>Bigot</surname><given-names>JMF</given-names></name></person-group> (<year>1859</year>) <article-title>Dipteres de Madagascar, 1.</article-title><source>Annales de la Societe Entomologique de France</source><volume>7</volume>(<issue>3</issue>): <fpage>115</fpage>–<lpage>135</lpage>.</mixed-citation></ref><ref id="B53"><mixed-citation xmlns:xlink="http://www.w3.org/1999/xlink" xlink:type="simple"><person-group><name name-style="western"><surname>Schiner</surname><given-names>JR</given-names></name></person-group> (<year>1863</year>) <article-title>Vorlaufiger Commentar zum dipterologischen Theile der Fauna austriaca. V [concl.].</article-title><source>Wiener Entomologische Monatschrift</source><volume>7</volume>: <fpage>217</fpage>–<lpage>226</lpage>.</mixed-citation></ref><ref id="B38"><mixed-citation xmlns:xlink="http://www.w3.org/1999/xlink" xlink:type="simple"><person-group><name name-style="western"><surname>Enderlein</surname><given-names>G</given-names></name></person-group> (<year>1912</year>) <article-title>Studien uber die Tipuliden, Limoniiden, Cylindrotomiden und Ptychopteriden.</article-title><source>Zoologische Jahrbucher, Abteilung fur Systematik, Geographie und Biologie der Tiere</source><volume>32</volume>: <fpage>1</fpage>–<lpage>88</lpage>.</mixed-citation></ref><ref id="B46"><mixed-citation xmlns:xlink="http://www.w3.org/1999/xlink" xlink:type="simple"><person-group><name name-style="western"><surname>Matsumura</surname><given-names>S</given-names></name></person-group> (<year>1916</year>) <source>Thousand insects of Japan. Additamenta 2</source>. <publisher-name>Keiseisha</publisher-name>, <publisher-loc>Tokyo</publisher-loc>, <fpage>185</fpage>–<lpage>474</lpage>.</mixed-citation></ref><ref id="B39"><mixed-citation xmlns:xlink="http://www.w3.org/1999/xlink" xlink:type="simple"><person-group><name name-style="western"><surname>Enderlein</surname><given-names>G</given-names></name></person-group> (<year>1936</year>) <chapter-title>22. Ordnung: Zweiflugler, <tp:taxon-name><tp:taxon-name-part taxon-name-part-type="order">Diptera</tp:taxon-name-part></tp:taxon-name>.</chapter-title> In: <person-group><name name-style="western"><surname>Brohmer</surname><given-names>P</given-names></name><name name-style="western"><surname>Erhmann</surname><given-names>P</given-names></name><name name-style="western"><surname>Ulmer</surname><given-names>G</given-names></name></person-group> (<role>Eds</role>) <source>Tierwelt Mitteleuropas, vol. 6, <tp:taxon-name><tp:taxon-name-part taxon-name-part-type="class">Insecta</tp:taxon-name-part></tp:taxon-name> 3, Teil</source>. <publisher-loc>Leipzig</publisher-loc>, <size units="page">259 pp</size>.</mixed-citation></ref><ref id="B28"><mixed-citation xmlns:xlink="http://www.w3.org/1999/xlink" xlink:type="simple"><person-group><name name-style="western"><surname>Alexander</surname><given-names>CP</given-names></name></person-group> (<year>1949c</year>) <article-title>New or little-known <tp:taxon-name><tp:taxon-name-part taxon-name-part-type="family">Tipulidae</tp:taxon-name-part></tp:taxon-name> (<tp:taxon-name><tp:taxon-name-part taxon-name-part-type="order">Diptera</tp:taxon-name-part></tp:taxon-name>). LXXXIV. Oriental-Australasian species.</article-title><source>Annals and Magazine of Natural History</source><volume>2</volume>(<issue>12</issue>): <fpage>431</fpage>–<lpage>454</lpage>. doi: <ext-link ext-link-type="doi" xlink:href="10.1080/00222934908653995" xlink:type="simple">10.1080/00222934908653995</ext-link></mixed-citation></ref><ref id="B4"><mixed-citation xmlns:xlink="http://www.w3.org/1999/xlink" xlink:type="simple"><person-group><name name-style="western"><surname>Alexander</surname><given-names>CP</given-names></name></person-group> (<year>1923a</year>) <article-title>Undescribed crane-flies in the Paris national museum (<tp:taxon-name><tp:taxon-name-part taxon-name-part-type="family">Tipulidae</tp:taxon-name-part></tp:taxon-name>, <tp:taxon-name><tp:taxon-name-part taxon-name-part-type="order">Diptera</tp:taxon-name-part></tp:taxon-name>): Part IV. Asiatic species.</article-title><source>Bulletin du Museum National d’Histoire Naturelle Paris</source><volume>28</volume>(<issue>1</issue>): <fpage>295</fpage>–<lpage>299</lpage>.</mixed-citation></ref><ref id="B49"><mixed-citation xmlns:xlink="http://www.w3.org/1999/xlink" xlink:type="simple"><person-group><name name-style="western"><surname>Osten-Sacken</surname><given-names>CR</given-names></name></person-group> (<year>1881</year>) <article-title>Enumeration of the <tp:taxon-name><tp:taxon-name-part taxon-name-part-type="order">Diptera</tp:taxon-name-part></tp:taxon-name> of the Malay Archipelago collected by Prof. Odoardo Beccari, Mr. L. M. dAlbertis and others.</article-title><source>Annali del Museo Civico di Storia naturale di Genova</source><volume>16</volume>: <fpage>393</fpage>–<lpage>492</lpage>.</mixed-citation></ref><ref id="B36"><mixed-citation xmlns:xlink="http://www.w3.org/1999/xlink" xlink:type="simple"><person-group><name name-style="western"><surname>Edwards</surname><given-names>FW</given-names></name></person-group> (<year>1916</year>) <article-title>New and little-known <tp:taxon-name><tp:taxon-name-part taxon-name-part-type="family">Tipulidae</tp:taxon-name-part></tp:taxon-name>, chiefly from Formosa.</article-title><source>Annals and Magazine of Natural History</source><volume>18</volume>(<issue>8</issue>): <fpage>245</fpage>–<lpage>269</lpage>. doi: <ext-link ext-link-type="doi" xlink:href="10.1080/00222931608693846" xlink:type="simple">10.1080/00222931608693846</ext-link></mixed-citation></ref><ref id="B18"><mixed-citation xmlns:xlink="http://www.w3.org/1999/xlink" xlink:type="simple"><person-group><name name-style="western"><surname>Alexander</surname><given-names>CP</given-names></name></person-group> (<year>1938b</year>) <article-title>Studies on the <tp:taxon-name><tp:taxon-name-part taxon-name-part-type="family">Tipulidae</tp:taxon-name-part></tp:taxon-name> of China (<tp:taxon-name><tp:taxon-name-part taxon-name-part-type="order">Diptera</tp:taxon-name-part></tp:taxon-name>). II. New or little-known crane-flies from southeastern China.</article-title><source>Lingnan Science Journal</source><volume>17</volume>: <fpage>337</fpage>–<lpage>356</lpage>.</mixed-citation></ref><ref id="B51"><mixed-citation xmlns:xlink="http://www.w3.org/1999/xlink" xlink:type="simple"><person-group><name name-style="western"><surname>Riedel</surname><given-names>MP</given-names></name></person-group> (<year>1913</year>) <article-title>H. Sauters Formosa-Ausbeute. <tp:taxon-name><tp:taxon-name-part taxon-name-part-type="suborder">Nematocera</tp:taxon-name-part></tp:taxon-name> polyneura (Dipt.). 2.</article-title><source>Entomologische Mitteilungen</source><volume>2</volume>: <fpage>273</fpage>–<lpage>276</lpage>.</mixed-citation></ref><ref id="B22"><mixed-citation xmlns:xlink="http://www.w3.org/1999/xlink" xlink:type="simple"><person-group><name name-style="western"><surname>Alexander</surname><given-names>CP</given-names></name></person-group> (<year>1942</year>) <article-title>Studies on the <tp:taxon-name><tp:taxon-name-part taxon-name-part-type="family">Tipulidae</tp:taxon-name-part></tp:taxon-name> of China (<tp:taxon-name><tp:taxon-name-part taxon-name-part-type="order">Diptera</tp:taxon-name-part></tp:taxon-name>). V. New crane-flies from Yunnan and Kwangtung.</article-title><source>Lingnan Science Journal</source><volume>20</volume>: <fpage>177</fpage>–<lpage>184</lpage>.</mixed-citation></ref><ref id="B56"><mixed-citation xmlns:xlink="http://www.w3.org/1999/xlink" xlink:type="simple"><person-group><name name-style="western"><surname>Wiedemann</surname><given-names>CRW</given-names></name></person-group> (<year>1828</year>) <source>Aussereuropäische zweiflügelige Insekten. Als Fortsetzung des Meigenschen Werkes. Erster Theil.</source><publisher-name>Schulz</publisher-name>, <publisher-loc>Hamm</publisher-loc>, <size units="page">608 pp</size>.</mixed-citation></ref><ref id="B57"><mixed-citation xmlns:xlink="http://www.w3.org/1999/xlink" xlink:type="simple"><person-group><name name-style="western"><surname>Wulp</surname><given-names>FM van der</given-names></name></person-group> (<year>1895</year>) <article-title>Eenige Javaansche <tp:taxon-name><tp:taxon-name-part taxon-name-part-type="order">Diptera</tp:taxon-name-part></tp:taxon-name>.</article-title><source>Tijdschrift voor Entomologie</source><volume>38</volume>: <fpage>35</fpage>–<lpage>48</lpage>.</mixed-citation></ref><ref id="B2"><mixed-citation xmlns:xlink="http://www.w3.org/1999/xlink" xlink:type="simple"><person-group><name name-style="western"><surname>Alexander</surname><given-names>CP</given-names></name></person-group> (<year>1915b</year>) <article-title>On a collection of Javanese crane-flies (<tp:taxon-name><tp:taxon-name-part taxon-name-part-type="family">Tipulidae</tp:taxon-name-part></tp:taxon-name>, <tp:taxon-name><tp:taxon-name-part taxon-name-part-type="order">Diptera</tp:taxon-name-part></tp:taxon-name>) in the United States national museum.</article-title><source>Proceedings of the United States National Museum</source><volume>49</volume>: <fpage>157</fpage>–<lpage>193</lpage>. doi: <ext-link ext-link-type="doi" xlink:href="10.5479/si.00963801.49-2103.157" xlink:type="simple">10.5479/si.00963801.49-2103.157</ext-link></mixed-citation></ref><ref id="B13"><mixed-citation xmlns:xlink="http://www.w3.org/1999/xlink" xlink:type="simple"><person-group><name name-style="western"><surname>Alexander</surname><given-names>CP</given-names></name></person-group> (<year>1934</year>) <article-title>New or little-known <tp:taxon-name><tp:taxon-name-part taxon-name-part-type="family">Tipulidae</tp:taxon-name-part></tp:taxon-name> from eastern Asia (<tp:taxon-name><tp:taxon-name-part taxon-name-part-type="order">Diptera</tp:taxon-name-part></tp:taxon-name>). XIX.</article-title><source>Philippine Journal of Science</source><volume>54</volume>: <fpage>309</fpage>–<lpage>342</lpage>.</mixed-citation></ref><ref id="B17"><mixed-citation xmlns:xlink="http://www.w3.org/1999/xlink" xlink:type="simple"><person-group><name name-style="western"><surname>Alexander</surname><given-names>CP</given-names></name></person-group> (<year>1938a</year>) <article-title>New or little-known <tp:taxon-name><tp:taxon-name-part taxon-name-part-type="family">Tipulidae</tp:taxon-name-part></tp:taxon-name> from eastern Asia (<tp:taxon-name><tp:taxon-name-part taxon-name-part-type="order">Diptera</tp:taxon-name-part></tp:taxon-name>). XXXVI.</article-title><source>Philippine Journal of Science</source><volume>66</volume>: <fpage>93</fpage>–<lpage>134</lpage>.</mixed-citation></ref><ref id="B26"><mixed-citation xmlns:xlink="http://www.w3.org/1999/xlink" xlink:type="simple"><person-group><name name-style="western"><surname>Alexander</surname><given-names>CP</given-names></name></person-group> (<year>1949a</year>) <article-title>New or little-known <tp:taxon-name><tp:taxon-name-part taxon-name-part-type="family">Tipulidae</tp:taxon-name-part></tp:taxon-name> (<tp:taxon-name><tp:taxon-name-part taxon-name-part-type="order">Diptera</tp:taxon-name-part></tp:taxon-name>). LXXXV. Oriental-Australasian species.</article-title><source>Annals and Magazine of Natural History</source><volume>2</volume>(<issue>12</issue>): <fpage>512</fpage>–<lpage>538</lpage>. doi: <ext-link ext-link-type="doi" xlink:href="10.1080/00222934908654002" xlink:type="simple">10.1080/00222934908654002</ext-link></mixed-citation></ref><ref id="B7"><mixed-citation xmlns:xlink="http://www.w3.org/1999/xlink" xlink:type="simple"><person-group><name name-style="western"><surname>Alexander</surname><given-names>CP</given-names></name></person-group> (<year>1927</year>) <article-title>Undescribed crane-flies from the Holarctic region in the United States national museum.</article-title><source>Proceedings of the United States National Museum</source><volume>72</volume>(<issue>2</issue>): <fpage>1</fpage>–<lpage>17</lpage>. doi: <ext-link ext-link-type="doi" xlink:href="10.5479/si.00963801.72-2698.1" xlink:type="simple">10.5479/si.00963801.72-2698.1</ext-link></mixed-citation></ref><ref id="B23"><mixed-citation xmlns:xlink="http://www.w3.org/1999/xlink" xlink:type="simple"><person-group><name name-style="western"><surname>Alexander</surname><given-names>CP</given-names></name></person-group> (<year>1943</year>) <article-title>New or little-known species of exotic <tp:taxon-name><tp:taxon-name-part taxon-name-part-type="family">Tipulidae</tp:taxon-name-part></tp:taxon-name> (<tp:taxon-name><tp:taxon-name-part taxon-name-part-type="order">Diptera</tp:taxon-name-part></tp:taxon-name>).</article-title><source>Proceedings of the Royal Entomological Society of London</source><volume>12</volume>: <fpage>173</fpage>–<lpage>180</lpage>.</mixed-citation></ref><ref id="B6"><mixed-citation xmlns:xlink="http://www.w3.org/1999/xlink" xlink:type="simple"><person-group><name name-style="western"><surname>Alexander</surname><given-names>CP</given-names></name></person-group> (<year>1925</year>) <article-title>New or little-known crane-flies. Part I.</article-title><source>Encyclopedie Entomologique, (B II), <tp:taxon-name><tp:taxon-name-part taxon-name-part-type="order">Diptera</tp:taxon-name-part></tp:taxon-name></source><volume>2</volume>: <fpage>87</fpage>–<lpage>93</lpage>.</mixed-citation></ref><ref id="B27"><mixed-citation xmlns:xlink="http://www.w3.org/1999/xlink" xlink:type="simple"><person-group><name name-style="western"><surname>Alexander</surname><given-names>CP</given-names></name></person-group> (<year>1949b</year>) <article-title>New or little-known <tp:taxon-name><tp:taxon-name-part taxon-name-part-type="family">Tipulidae</tp:taxon-name-part></tp:taxon-name> (<tp:taxon-name><tp:taxon-name-part taxon-name-part-type="order">Diptera</tp:taxon-name-part></tp:taxon-name>). LXXXIII. Oriental-Australasian species.</article-title><source>Annals and Magazine of Natural History</source><volume>2</volume>(<issue>12</issue>): <fpage>178</fpage>–<lpage>205</lpage>. doi: <ext-link ext-link-type="doi" xlink:href="10.1080/00222934908653981" xlink:type="simple">10.1080/00222934908653981</ext-link></mixed-citation></ref><ref id="B15"><mixed-citation xmlns:xlink="http://www.w3.org/1999/xlink" xlink:type="simple"><person-group><name name-style="western"><surname>Alexander</surname><given-names>CP</given-names></name></person-group> (<year>1937a</year>) <article-title>New or little-known <tp:taxon-name><tp:taxon-name-part taxon-name-part-type="family">Tipulidae</tp:taxon-name-part></tp:taxon-name> from eastern China. Part II.</article-title><source>Notes d’Entomologie Chinoise</source><volume>4</volume>: <fpage>65</fpage>–<lpage>88</lpage>.</mixed-citation></ref><ref id="B20"><mixed-citation xmlns:xlink="http://www.w3.org/1999/xlink" xlink:type="simple"><person-group><name name-style="western"><surname>Alexander</surname><given-names>CP</given-names></name></person-group> (<year>1940</year>) <article-title>New or little-known <tp:taxon-name><tp:taxon-name-part taxon-name-part-type="family">Tipulidae</tp:taxon-name-part></tp:taxon-name> from eastern China. Part III.</article-title><source>Notes d’Entomologie Chinoise</source><volume>8</volume>: <fpage>1</fpage>–<lpage>28</lpage>.</mixed-citation></ref><ref id="B24"><mixed-citation xmlns:xlink="http://www.w3.org/1999/xlink" xlink:type="simple"><person-group><name name-style="western"><surname>Alexander</surname><given-names>CP</given-names></name></person-group> (<year>1945</year>) <article-title>Studies on the <tp:taxon-name><tp:taxon-name-part taxon-name-part-type="family">Tipulidae</tp:taxon-name-part></tp:taxon-name> of China (<tp:taxon-name><tp:taxon-name-part taxon-name-part-type="order">Diptera</tp:taxon-name-part></tp:taxon-name>). VI. New crane-flies from Yunnan, Kweichow and Kwangtung.</article-title><source>Lingnan Science Journal</source><volume>21</volume>: <fpage>15</fpage>–<lpage>30</lpage>.</mixed-citation></ref><ref id="B16"><mixed-citation xmlns:xlink="http://www.w3.org/1999/xlink" xlink:type="simple"><person-group><name name-style="western"><surname>Alexander</surname><given-names>CP</given-names></name></person-group> (<year>1937b</year>) <article-title>New or little-known <tp:taxon-name><tp:taxon-name-part taxon-name-part-type="family">Tipulidae</tp:taxon-name-part></tp:taxon-name> from eastern Asia (<tp:taxon-name><tp:taxon-name-part taxon-name-part-type="order">Diptera</tp:taxon-name-part></tp:taxon-name>). XXXV.</article-title><source>Philippine Journal of Science</source><volume>63</volume>: <fpage>365</fpage>–<lpage>404</lpage>.</mixed-citation></ref><ref id="B14"><mixed-citation xmlns:xlink="http://www.w3.org/1999/xlink" xlink:type="simple"><person-group><name name-style="western"><surname>Alexander</surname><given-names>CP</given-names></name></person-group> (<year>1936</year>) <article-title>New or little-known <tp:taxon-name><tp:taxon-name-part taxon-name-part-type="family">Tipulidae</tp:taxon-name-part></tp:taxon-name> from eastern Asia (<tp:taxon-name><tp:taxon-name-part taxon-name-part-type="order">Diptera</tp:taxon-name-part></tp:taxon-name>). XXXII.</article-title><source>Philippine Journal of Science</source><volume>61</volume>: <fpage>113</fpage>–<lpage>149</lpage>.</mixed-citation></ref><ref id="B9"><mixed-citation xmlns:xlink="http://www.w3.org/1999/xlink" xlink:type="simple"><person-group><name name-style="western"><surname>Alexander</surname><given-names>CP</given-names></name></person-group> (<year>1931</year>) <article-title>New or little-known <tp:taxon-name><tp:taxon-name-part taxon-name-part-type="family">Tipulidae</tp:taxon-name-part></tp:taxon-name> from eastern Asia (<tp:taxon-name><tp:taxon-name-part taxon-name-part-type="order">Diptera</tp:taxon-name-part></tp:taxon-name>). IX.</article-title><source>Philippine Journal of Science</source><volume>44</volume>: <fpage>339</fpage>–<lpage>368</lpage>.</mixed-citation></ref><ref id="B21"><mixed-citation xmlns:xlink="http://www.w3.org/1999/xlink" xlink:type="simple"><person-group><name name-style="western"><surname>Alexander</surname><given-names>CP</given-names></name></person-group> (<year>1941</year>) <article-title>New or little-known <tp:taxon-name><tp:taxon-name-part taxon-name-part-type="family">Tipulidae</tp:taxon-name-part></tp:taxon-name> from eastern Asia (<tp:taxon-name><tp:taxon-name-part taxon-name-part-type="order">Diptera</tp:taxon-name-part></tp:taxon-name>). XLIII.</article-title><source>Philippine Journal of Science</source><volume>73</volume>: <fpage>375</fpage>–<lpage>420</lpage>.</mixed-citation></ref><ref id="B8"><mixed-citation xmlns:xlink="http://www.w3.org/1999/xlink" xlink:type="simple"><person-group><name name-style="western"><surname>Alexander</surname><given-names>CP</given-names></name></person-group> (<year>1930</year>) <article-title>New or little-known <tp:taxon-name><tp:taxon-name-part taxon-name-part-type="family">Tipulidae</tp:taxon-name-part></tp:taxon-name> from eastern Asia (<tp:taxon-name><tp:taxon-name-part taxon-name-part-type="order">Diptera</tp:taxon-name-part></tp:taxon-name>). VI.</article-title><source>Philippine Journal of Science</source><volume>42</volume>: <fpage>59</fpage>–<lpage>83</lpage>.</mixed-citation></ref><ref id="B5"><mixed-citation xmlns:xlink="http://www.w3.org/1999/xlink" xlink:type="simple"><person-group><name name-style="western"><surname>Alexander</surname><given-names>CP</given-names></name></person-group> (<year>1923b</year>) <article-title>Undescribed species of Australasian and Oriental crane-flies (<tp:taxon-name><tp:taxon-name-part taxon-name-part-type="family">Tipulidae</tp:taxon-name-part></tp:taxon-name>, <tp:taxon-name><tp:taxon-name-part taxon-name-part-type="order">Diptera</tp:taxon-name-part></tp:taxon-name>).</article-title><source>Proceedings of the Hawaiian Entomological Society</source><volume>5</volume>: <fpage>252</fpage>–<lpage>258</lpage>.</mixed-citation></ref><ref id="B12"><mixed-citation xmlns:xlink="http://www.w3.org/1999/xlink" xlink:type="simple"><person-group><name name-style="western"><surname>Alexander</surname><given-names>CP</given-names></name></person-group> (<year>1933b</year>) <article-title>New or little-known <tp:taxon-name><tp:taxon-name-part taxon-name-part-type="family">Tipulidae</tp:taxon-name-part></tp:taxon-name> from eastern Asia (<tp:taxon-name><tp:taxon-name-part taxon-name-part-type="order">Diptera</tp:taxon-name-part></tp:taxon-name>). XII.</article-title><source>Philippine Journal of Science</source><volume>50</volume>: <fpage>129</fpage>–<lpage>162</lpage>.</mixed-citation></ref><ref id="B58"><mixed-citation xmlns:xlink="http://www.w3.org/1999/xlink" xlink:type="simple"><person-group><name name-style="western"><surname>Yang</surname><given-names>D</given-names></name></person-group> (<year>1999</year>) <article-title>One new species of <tp:taxon-name><tp:taxon-name-part taxon-name-part-type="family">Limoniidae</tp:taxon-name-part></tp:taxon-name> from Jigongshan, Henan (<tp:taxon-name><tp:taxon-name-part taxon-name-part-type="order">Diptera</tp:taxon-name-part></tp:taxon-name>: <tp:taxon-name><tp:taxon-name-part taxon-name-part-type="superfamily">Tipuloidea</tp:taxon-name-part></tp:taxon-name>).</article-title> In: <person-group><name name-style="western"><surname>Shen</surname><given-names>X</given-names></name><name name-style="western"><surname>Shi</surname><given-names>Z</given-names></name></person-group> (<role>Eds</role>) <source>Fauna and taxonomy of insects in Henan</source>. <volume>Vol. 3</volume>. <publisher-name>China Agricultural Science and technology Press</publisher-name>, <publisher-loc>Beijing, China</publisher-loc>, <fpage>41</fpage>–<lpage>43</lpage>.</mixed-citation></ref><ref id="B3"><mixed-citation xmlns:xlink="http://www.w3.org/1999/xlink" xlink:type="simple"><person-group><name name-style="western"><surname>Alexander</surname><given-names>CP</given-names></name></person-group> (<year>1920</year>) <article-title>New or little-known crane-flies from Formosa (<tp:taxon-name><tp:taxon-name-part taxon-name-part-type="family">Tipulidae</tp:taxon-name-part></tp:taxon-name>, <tp:taxon-name><tp:taxon-name-part taxon-name-part-type="order">Diptera</tp:taxon-name-part></tp:taxon-name>).</article-title><source>Annals of the Entomological Society of America</source><volume>13</volume>: <fpage>249</fpage>–<lpage>270</lpage>.</mixed-citation></ref><ref id="B10"><mixed-citation xmlns:xlink="http://www.w3.org/1999/xlink" xlink:type="simple"><person-group><name name-style="western"><surname>Alexander</surname><given-names>CP</given-names></name></person-group> (<year>1932</year>) <article-title>New or little-known <tp:taxon-name><tp:taxon-name-part taxon-name-part-type="family">Tipulidae</tp:taxon-name-part></tp:taxon-name> from eastern Asia (<tp:taxon-name><tp:taxon-name-part taxon-name-part-type="order">Diptera</tp:taxon-name-part></tp:taxon-name>). X.</article-title><source>Philippine Journal of Science</source><volume>49</volume>: <fpage>105</fpage>–<lpage>136</lpage>.</mixed-citation></ref><ref id="B19"><mixed-citation xmlns:xlink="http://www.w3.org/1999/xlink" xlink:type="simple"><person-group><name name-style="western"><surname>Alexander</surname><given-names>CP</given-names></name></person-group> (<year>1938c</year>) <article-title>New or little-known <tp:taxon-name><tp:taxon-name-part taxon-name-part-type="family">Tipulidae</tp:taxon-name-part></tp:taxon-name> from eastern China (Order <tp:taxon-name><tp:taxon-name-part taxon-name-part-type="order">Diptera</tp:taxon-name-part></tp:taxon-name>).</article-title><source>Arkiv för Zoologi</source><volume>30B</volume>(<issue>6</issue>): <fpage>1</fpage>–<lpage>5</lpage>.</mixed-citation></ref><ref id="B54"><mixed-citation xmlns:xlink="http://www.w3.org/1999/xlink" xlink:type="simple"><person-group><name name-style="western"><surname>Walker</surname><given-names>F</given-names></name></person-group> (<year>1848</year>) <source>List of the specimens of dipterous insects in the collection of the British museum, Part I</source>. <publisher-name>British museum</publisher-name>, <publisher-loc>London</publisher-loc>, <fpage>1</fpage>–<lpage>229</lpage>.</mixed-citation></ref><ref id="B55"><mixed-citation xmlns:xlink="http://www.w3.org/1999/xlink" xlink:type="simple"><person-group><name name-style="western"><surname>Westwood</surname><given-names>JO</given-names></name></person-group> (<year>1836</year>) <article-title>Insectorum nonnullorum novorum (ex ordine Dipterorum) descriptiones.</article-title><source>Annales de la Societe Entomologique de France</source><volume>4</volume>(<issue>1</issue>): <fpage>681</fpage>–<lpage>685</lpage>.</mixed-citation></ref></ref-list></tp:taxon-treatment>
