# Supplementary material for: One new species of the subgenus Hexatoma (Eriocera) Macquart (Diptera, Limoniidae) from China with a key to Chinese species
Source: Zookeys. 2015 Jan 26;(477):157–71. doi: 10.3897/zookeys.477.7570 (PMC4319060; doi:10.3897/zookeys.477.7570)
Supplement: XML Treatment for Hexatoma (Eriocera) cleopatroides [file zookeys.477.7570-treatment2.xml]

<!DOCTYPE tp:taxon-treatment
  PUBLIC "-//TaxonX//DTD Taxonomic Treatment Publishing DTD v0 20100105//EN" "tax-treatment-NSO.dtd">
<tp:taxon-treatment xmlns:tp="http://www.plazi.org/taxpub"><tp:treatment-meta><kwd-group><label>Taxon classification</label><kwd><named-content content-type="kingdom">Animalia</named-content></kwd><kwd><named-content content-type="order">Diptera</named-content></kwd><kwd><named-content content-type="family">Limoniidae</named-content></kwd></kwd-group><mixed-citation publication-type="journal"><person-group><name><surname>Men</surname><given-names>Qiu-Lei</given-names></name><name><surname>Yu</surname><given-names>Dao-Ping</given-names></name></person-group><article-title>One new species of the subgenus <tp:taxon-name><tp:taxon-name-part taxon-name-part-type="genus">Hexatoma</tp:taxon-name-part> (<tp:taxon-name-part taxon-name-part-type="subgenus">Eriocera</tp:taxon-name-part>)</tp:taxon-name> Macquart (<tp:taxon-name><tp:taxon-name-part taxon-name-part-type="order">Diptera</tp:taxon-name-part></tp:taxon-name>, <tp:taxon-name><tp:taxon-name-part taxon-name-part-type="family">Limoniidae</tp:taxon-name-part></tp:taxon-name>) from China with a key to Chinese species</article-title><source>Zookeys</source><day>26</day><month>1</month><year>2015</year><volume>2015</volume><issue>477</issue><fpage>157</fpage><lpage>171</lpage><pub-id pub-id-type="doi">10.3897/zookeys.477.7570</pub-id></mixed-citation></tp:treatment-meta><tp:nomenclature><tp:taxon-name>
                        <tp:taxon-name-part taxon-name-part-type="genus">Hexatoma</tp:taxon-name-part>
                        (<tp:taxon-name-part taxon-name-part-type="subgenus">Eriocera</tp:taxon-name-part>)
                        <tp:taxon-name-part taxon-name-part-type="species">cleopatroides</tp:taxon-name-part>
                        <object-id xmlns:xlink="http://www.w3.org/1999/xlink" content-type="zoobank" xlink:type="simple">http://zoobank.org/773B8999-ACE1-4AD4-A223-C1855120DBE1</object-id>
                    </tp:taxon-name><tp:taxon-authority>Men</tp:taxon-authority><tp:taxon-status xmlns:xlink="http://www.w3.org/1999/xlink" xlink:type="simple">sp. n.</tp:taxon-status><xref ref-type="fig" rid="F1">Figs 1–3</xref><xref ref-type="fig" rid="F2">, 4–6</xref></tp:nomenclature><tp:treatment-sec sec-type="Diagnosis"><title>Diagnosis.</title><p>Antennal flagellum yellow. Head and thorax black, prescutum with two ill-defined grayish stripes. Wings tinged with light brown, cells c and sc more yellowish brown than ground color, wing-apex blackish, the basal half except extreme base also blackish. Abdominal segments two to four orange.</p></tp:treatment-sec><tp:treatment-sec sec-type="Description"><title>Description.</title><p>Body length: male 15.5–16.5 mm (n=2), female 18.3 mm (n=1). Wing: male 15.5–17.5 mm (n=2), female 15.2 mm (n=1). Antenna: male 4.5 mm, female 4.2 mm.</p><p>Head. Rostrum dark brown with dark brown nasus. Vertex and occiput blackish. Setae on head black. Antenna 7-segmented in both sexes, relatively short, if bent backward not extending to the root of halteres (Fig. <xref ref-type="fig" rid="F1">1</xref>); scape black, elongated; pedicel black, very short; flagellum yellow, the first flagellomere longest, the remainder progressively shortened (Fig. <xref ref-type="fig" rid="F1">1</xref>). Verticils black, shorter than flagellomeres. Palpi black, the setae on palpi black. Tubercle enlarged (Fig. <xref ref-type="fig" rid="F1">1</xref>).</p><fig id="F1" position="float" orientation="portrait"><label>Figures 1–3.</label><caption><p><tp:taxon-name><tp:taxon-name-part taxon-name-part-type="genus">Hexatoma</tp:taxon-name-part> (<tp:taxon-name-part taxon-name-part-type="subgenus">Eriocera</tp:taxon-name-part>) <tp:taxon-name-part taxon-name-part-type="species">cleopatroides</tp:taxon-name-part></tp:taxon-name> Men, sp. n. <bold>1</bold> habitus of male adult, lateral view <bold>2</bold> hypopygium, dorsal view <bold>3</bold> ovipositor, lateral view. Abbreviations: aed=aedeagus, cerc=cercus, goncx=gonocoxite, hyva=hypovalva, i gonst=inner gonostylus, o gonst=outer gonostylus, pm=paramere, t=tergite.</p></caption><graphic xmlns:xlink="http://www.w3.org/1999/xlink" xlink:href="zookeys-477-157-g001.jpg" position="float" orientation="portrait" xlink:type="simple" id="oo_37568.jpg"/></fig><p>Thorax. Pronotum black. Prescutum black with two ill-defined grayish stripes. Scutum and scutellum black. Pleura deep brown. Setae on thorax mainly distributed on the lateral side of the prescutum. Coxae black; trochanters black; fore and middle femora brown in basal half, black in apical half (Fig. <xref ref-type="fig" rid="F1">1</xref>); hind femora brown in basal one-fourth, the remainder black (Fig. <xref ref-type="fig" rid="F1">1</xref>); tibiae dark brown, black at apex; tarsi black. Tibia spurs black with 2-2-2 in number. Setae on coxae and trochanters long, black, the remainder relatively short. Wings with ground color light brown, more yellowish brown in cells c and sc; stigma inconspicuous; wing with apex blackish, the basal half of wing except the extreme base also blackish (Fig. <xref ref-type="fig" rid="F1">1</xref>). Sc ending beyond the fork of R<sub>2+3+4</sub>; R<sub>2+3</sub> distinctly shorter than R<sub>3</sub>; cell m<sub>1</sub> present, asymmetrical, slightly longer than its petiole (Fig. <xref ref-type="fig" rid="F1">1</xref>). Halteres entirely black.</p><p>Abdomen. The first tergite black, narrowly ringed with orange at the caudal margin, the first sternite black also with orange stripe apically; tergites two to four orange, narrowly <!--PageBreak-->ringed with black apically, sternites uniformly orange; the remainder including hypopygium black in male (Fig. <xref ref-type="fig" rid="F1">1</xref>); the eighth to tenth tergites orange in female, ovipositor with cercus long and straight, basally brown and gradually passing into orange apically, hypovalva <!--PageBreak-->relatively long, orange (Figs <xref ref-type="fig" rid="F1">3</xref>, <xref ref-type="fig" rid="F2">4</xref>). Hypopygium with outer gonostylus slender, dark brown, the terminal spine decurved (Fig. <xref ref-type="fig" rid="F1">2</xref>); inner gonostylus dark brown, thick, fluted (Fig. <xref ref-type="fig" rid="F1">2</xref>); paramere bifid, curved inwardly, forming two triangular lobes, the ventral one larger than the dorsal one (Figs <xref ref-type="fig" rid="F1">2</xref>, <xref ref-type="fig" rid="F2">5</xref>, <xref ref-type="fig" rid="F2">6</xref>); aedeagus tubular, S-shaped in lateral view (Fig. <xref ref-type="fig" rid="F2">6</xref>).</p><fig id="F2" position="float" orientation="portrait"><label>Figures 4–6.</label><caption><p><tp:taxon-name><tp:taxon-name-part taxon-name-part-type="genus">Hexatoma</tp:taxon-name-part> (<tp:taxon-name-part taxon-name-part-type="subgenus">Eriocera</tp:taxon-name-part>) <tp:taxon-name-part taxon-name-part-type="species">cleopatroides</tp:taxon-name-part></tp:taxon-name> Men, sp. n. <bold>4</bold> ovipositor, ventral view <bold>5</bold> aedeagal complex, dorsal view <bold>6</bold> aedeagal complex, lateral view. Abbreviations: aed=aedeagus, cerc=cercus, hyva=hypovalva, pm=paramere.</p></caption><graphic xmlns:xlink="http://www.w3.org/1999/xlink" xlink:href="zookeys-477-157-g002.jpg" position="float" orientation="portrait" xlink:type="simple" id="oo_37569.jpg"/></fig></tp:treatment-sec><tp:treatment-sec sec-type="Type material"><title>Type material.</title><p><bold>Holotype</bold> male. Pinned specimen. China: Anhui Province, Yuexi County, Yaoluoping National Nature Reserve, <named-content xmlns:xlink="http://www.w3.org/1999/xlink" content-type="dwc:verbatimCoordinates" xlink:type="simple">31°2.123'N, 116°6.290'E</named-content>, 1000m, 16 Aug. 2013, Z. K. Liu. Paratype. Pinned specimen. China: 1 male 1 female, Anhui Province, Yuexi County, Yaoluoping National Nature Reserve, <named-content xmlns:xlink="http://www.w3.org/1999/xlink" content-type="dwc:verbatimCoordinates" xlink:type="simple">31°2.122'N, 116°6.209'E</named-content>, 1000m, 17 Aug. 2013, Q. L. Men.</p></tp:treatment-sec><tp:treatment-sec sec-type="Distribution"><title>Distribution.</title><p>China (Anhui).</p></tp:treatment-sec><tp:treatment-sec sec-type="Remarks"><title>Remarks.</title><p>This new species is similar to another Chinese species <!--PageBreak--><tp:taxon-name><tp:taxon-name-part taxon-name-part-type="genus">Hexatoma</tp:taxon-name-part> (<tp:taxon-name-part taxon-name-part-type="subgenus">Eriocera</tp:taxon-name-part>) <tp:taxon-name-part taxon-name-part-type="species">cleopatra</tp:taxon-name-part></tp:taxon-name> from Sichuan by the color pattern of abdomen and wings. It can be easily distinguished from the latter by the prescutum entirely black with two ill-defined gray stripes (prescutum not entirely black, the extreme cephalic portion of prescutum variegated by reddish, with only one black median vitta in <tp:taxon-name><tp:taxon-name-part taxon-name-part-type="genus">Hexatoma</tp:taxon-name-part> (<tp:taxon-name-part taxon-name-part-type="subgenus">Eriocera</tp:taxon-name-part>) <tp:taxon-name-part taxon-name-part-type="species">cleopatra</tp:taxon-name-part></tp:taxon-name> as described in <xref ref-type="bibr" rid="B11">Alexander 1933a</xref>); legs with fore and middle femora brown in basal half, black in apical half, with hind femora brown in basal one-fourth, the remainder black as shown in Fig. <xref ref-type="fig" rid="F1">1</xref> (entirely dark brown in <tp:taxon-name><tp:taxon-name-part taxon-name-part-type="genus">Hexatoma</tp:taxon-name-part> (<tp:taxon-name-part taxon-name-part-type="subgenus">Eriocera</tp:taxon-name-part>) <tp:taxon-name-part taxon-name-part-type="species">cleopatra</tp:taxon-name-part></tp:taxon-name> as described in <xref ref-type="bibr" rid="B11">Alexander 1933a</xref>); wings with cells c and sc more yellowish brown than the ground color as illustrated in Fig. <xref ref-type="fig" rid="F1">1</xref> (cells c and sc not darker than the ground color in <tp:taxon-name><tp:taxon-name-part taxon-name-part-type="genus">Hexatoma</tp:taxon-name-part> (<tp:taxon-name-part taxon-name-part-type="subgenus">Eriocera</tp:taxon-name-part>) <tp:taxon-name-part taxon-name-part-type="species">cleopatra</tp:taxon-name-part></tp:taxon-name> as described in <xref ref-type="bibr" rid="B11">Alexander 1933a</xref>).</p></tp:treatment-sec><tp:treatment-sec sec-type="Etymology"><title>Etymology.</title><p>The specific epithet is an adjective based on a name of a morphologically similar species, <tp:taxon-name><tp:taxon-name-part taxon-name-part-type="genus">Hexatoma</tp:taxon-name-part> (<tp:taxon-name-part taxon-name-part-type="subgenus">Eriocera</tp:taxon-name-part>) <tp:taxon-name-part taxon-name-part-type="species">cleopatra</tp:taxon-name-part></tp:taxon-name>.</p></tp:treatment-sec><ref-list><ref id="B11"><mixed-citation xmlns:xlink="http://www.w3.org/1999/xlink" xlink:type="simple"><person-group><name name-style="western"><surname>Alexander</surname><given-names>CP</given-names></name></person-group> (<year>1933a</year>) <article-title>New or little-known <tp:taxon-name><tp:taxon-name-part taxon-name-part-type="family">Tipulidae</tp:taxon-name-part></tp:taxon-name> from eastern Asia (<tp:taxon-name><tp:taxon-name-part taxon-name-part-type="order">Diptera</tp:taxon-name-part></tp:taxon-name>). XV.</article-title><source>Philippine Journal of Science</source><volume>52</volume>: <fpage>131</fpage>–<lpage>166</lpage>.</mixed-citation></ref></ref-list></tp:taxon-treatment>
